# Supplementary material for: 2-{3-Cyano-5,5-dimethyl-4-[4-(pyrrol­idin-1-yl)buta-1,3-dien­yl]-2,5-dihydro­furan-2-yl­idene}malononitrile dichloro­methane solvate
Source: Acta Crystallogr Sect E Struct Rep Online. 2008 Aug 6;64(Pt 9):o1715. doi: 10.1107/S1600536808024719 (PMC2960537; doi:10.1107/S1600536808024719)
Supplement: Supplementary file 1 [file e-64-o1715-sup1.cif]

##############################################################################
###                                                                        ###
###        Electronic paper (Acta Crystallographica Section E)             ###
###                                                                        ###
##############################################################################
#                                                                            #
# This CIF contains the data in a paper accepted for publication in Acta     #
# Crystallographica Section E. It conforms to the requirements of Notes      #
# for Authors for Section E, and has been peer reviewed under the auspices   #
# of the IUCr Commission on Journals.                                        #
#                                                                            #
# Full details of the Crystallographic Information File format               #
# are given in the paper "The Crystallographic Information File (CIF):       #
# a New Standard Archive File for Crystallography" by S. R. Hall, F. H.      #
# Allen and I. D. Brown [Acta Cryst. (1991), A47, 655-685].                  #
#                                                                            #
# The current version of the core CIF dictionary is obtainable from          #
# ftp://ftp.iucr.org/pub/cif_core.dic. The current version number is 2.4.    #
#                                                                            #
# Software is freely available for graphical display of the structure(s) in  #
# this CIF.  For information consult the CIF home page http://www.iucr.org/  #
# cif/home.html                                                              #
#                                                                            #
# This file may be used for bona fide research purposes within the           #
# scientific community so long as proper attribution is given to the journal # 
# article from which it was obtained.                                        #
#                                                                            #
##############################################################################
                                             
data_global
_audit_creation_method     SHELXL
_journal_date_recd_electronic     2008-07-15
_journal_date_accepted     2008-08-01
_journal_name_full     'Acta Crystallographica, Section E'
_journal_year     2008
_journal_volume     64
_journal_issue      9
_journal_page_first     o1715
_journal_page_last     o1715
_journal_paper_category     QO
_journal_coeditor_code     LH2664
_publ_contact_author_name     'Gainsford, Graeme J.'
_publ_contact_author_address
;Industrial Research Limited
 PO Box 31-310
 Lower Hutt
 New Zealand
;
_publ_contact_author_email     g.gainsford@irl.cri.nz
_publ_contact_author_fax     '64(4)931 3142'
_publ_contact_author_phone     '64(4)931 3518'
_publ_section_title
;\
2-{3-Cyano-5,5-dimethyl-4-[4-(pyrrolidin-1-yl)buta-1,3-dienyl]-2,5-\
dihydrofuran-2-ylidene}malononitrile dichloromethane solvate
;
loop_
    _publ_author_name
    _publ_author_address
    'Gainsford, Graeme J.'
;Industrial Research Limited
 PO Box 31-310
 Lower Hutt
 New Zealand
;
    'Bhuiyan, M. Delower H.'
;Industrial Research Limited
 PO Box 31-310
 Lower Hutt
 New Zealand
;
    'Kay, Andrew J.'
;Industrial Research Limited
 PO Box 31-310
 Lower Hutt
 New Zealand
;
    'Robinson, Ward T.'
;Department of Chemistry
 University of Canterbury
 Private Bag 4800
 Christchurch 8140
 New Zealand
;
data_I
_audit_creation_method     SHELXL-97
_chemical_name_systematic
;
2-{3-Cyano-5,5-dimethyl-4-[4-(pyrrolidin-1-yl)buta-1,3-dienyl]-2,5-
dihydrofuran-2-ylidene}malononitrile dichloromethane solvate
;
_chemical_name_common     ?
_chemical_formula_moiety     'C18 H18 N4 O, C H2 Cl2'
_chemical_formula_sum     'C19 H20 Cl2 N4 O'
_chemical_formula_iupac     'C18 H18 N4 O, C H2 Cl2'
_chemical_formula_weight     391.29
_chemical_melting_point     ?
_symmetry_cell_setting     Monoclinic
_symmetry_space_group_name_H-M     'P 21/c'
_symmetry_space_group_name_Hall     '-P 2ybc'
loop_
    _symmetry_equiv_pos_as_xyz
    'x, y, z'
    '-x, y+1/2, -z+1/2'
    '-x, -y, -z'
    'x, -y-1/2, z-1/2'
_cell_length_a     6.8755(8)
_cell_length_b     16.8913(17)
_cell_length_c     16.6677(18)
_cell_angle_alpha     90.00
_cell_angle_beta     93.482(8)
_cell_angle_gamma     90.00
_cell_volume     1932.1(4)
_cell_formula_units_Z     4
_cell_measurement_reflns_used     5595
_cell_measurement_theta_min     2.41
_cell_measurement_theta_max     29.22
_cell_measurement_temperature     120(2)
_exptl_crystal_description     block
_exptl_crystal_colour     red
_exptl_crystal_size_max     0.30
_exptl_crystal_size_mid     0.15
_exptl_crystal_size_min     0.13
_exptl_crystal_density_diffrn     1.345
_exptl_crystal_density_meas     ?
_exptl_crystal_density_method     'not measured'
_exptl_crystal_F_000     816
_exptl_absorpt_coefficient_mu     0.352
_exptl_absorpt_correction_type     'multi-scan'
_exptl_absorpt_process_details     '(Blessing, 1995)'
_exptl_absorpt_correction_T_min     0.570
_exptl_absorpt_correction_T_max     0.955
_exptl_special_details
;There were 36108 reflections measured in the data collection (43242 of which
7061 were rejected to 2theta 58 degrees & 73 were systematic absence violations)
;
_diffrn_ambient_temperature     120(2)
_diffrn_radiation_type     MoK\a
_diffrn_radiation_wavelength     0.71073
_diffrn_radiation_source     'fine-focus sealed tube'
_diffrn_radiation_monochromator     graphite
_diffrn_measurement_device_type
;
Bruker--Nonius APEXII CCD area-detector
;
_diffrn_measurement_method     '\f and \w'
_diffrn_detector_area_resol_mean     8.192
_diffrn_reflns_number     4280
_diffrn_reflns_av_R_equivalents     0.0994
_diffrn_reflns_av_sigmaI/netI     0.0845
_diffrn_reflns_theta_min     2.70
_diffrn_reflns_theta_max     29.00
_diffrn_reflns_theta_full     29.00
_diffrn_measured_fraction_theta_max     0.832
_diffrn_measured_fraction_theta_full     0.832
_diffrn_reflns_limit_h_min     -9
_diffrn_reflns_limit_h_max     9
_diffrn_reflns_limit_k_min     0
_diffrn_reflns_limit_k_max     23
_diffrn_reflns_limit_l_min     0
_diffrn_reflns_limit_l_max     22
_diffrn_standards_number     0
_diffrn_standards_interval_count     ?
_diffrn_standards_interval_time     ?
_diffrn_standards_decay_%     0
_refine_special_details
;
Four low theta angle reflections affected by the backstop were omitted.
Refinement of <i>F</i>^2^ against ALL reflections. The weighted <i>R</i>-factor
<i>wR</i> and goodness of fit <i>S</i> are based on <i>F</i>^2^, conventional
<i>R</i>-factors <i>R</i> are based on <i>F</i>, with <i>F</i> set to zero for
negative <i>F</i>^2^. The threshold expression of <i>F</i>^2^ >
\s(<i>F</i>^2^) is used only for calculating <i>R</i>-factors(gt) <i>etc</i>.
and is not relevant to the choice of reflections for refinement.
<i>R</i>-factors based on <i>F</i>^2^ are statistically about twice as large
as those based on <i>F</i>, and <i>R</i>- factors based on ALL data will be
even larger.
;
_reflns_number_total     4280
_reflns_number_gt     2517
_reflns_threshold_expression     I>2\s(I)
_refine_ls_structure_factor_coef     Fsqd
_refine_ls_matrix_type     full
_refine_ls_R_factor_all     0.1505
_refine_ls_R_factor_gt     0.0954
_refine_ls_wR_factor_gt     0.2263
_refine_ls_wR_factor_ref     0.2698
_refine_ls_goodness_of_fit_ref     0.992
_refine_ls_restrained_S_all     0.992
_refine_ls_number_reflns     4280
_refine_ls_number_parameters     237
_refine_ls_number_restraints     0
_refine_ls_hydrogen_treatment     constr
_refine_ls_weighting_scheme     calc
_refine_ls_weighting_details
                 'calc w=1/[\s^2^(Fo^2^)+(0.1824P)^2^] where P=(Fo^2^+2Fc^2^)/3'
_atom_sites_solution_hydrogens     geom
_atom_sites_solution_primary     direct
_atom_sites_solution_secondary     difmap
_refine_ls_shift/su_max     0.000
_refine_ls_shift/su_mean     0.000
_refine_diff_density_max     1.357
_refine_diff_density_min     -0.474
_refine_ls_extinction_method     none
_refine_ls_extinction_coef     ?
loop_
    _atom_type_symbol
    _atom_type_description
    _atom_type_scat_dispersion_real
    _atom_type_scat_dispersion_imag
    _atom_type_scat_source
    'C' 'C' 0.0033 0.0016
                         'International Tables Vol C Tables 4.2.6.8 and 6.1.1.4'
    'H' 'H' 0.0000 0.0000
                         'International Tables Vol C Tables 4.2.6.8 and 6.1.1.4'
    'N' 'N' 0.0061 0.0033
                         'International Tables Vol C Tables 4.2.6.8 and 6.1.1.4'
    'O' 'O' 0.0106 0.0060
                         'International Tables Vol C Tables 4.2.6.8 and 6.1.1.4'
    'Cl' 'Cl' 0.1484 0.1585
                         'International Tables Vol C Tables 4.2.6.8 and 6.1.1.4'
_computing_data_collection     'APEX2 (Bruker, 2005)'
_computing_cell_refinement     'SAINT (Bruker, 2005)'
_computing_data_reduction
;
RLATT (Bruker, 2004), SAINT (Bruker, 2005) and SADABS
(Sheldrick, 2003)
;
_computing_structure_solution     'SHELXS97 (Sheldrick, 2008)'
_computing_structure_refinement     'SHELXL97 (Sheldrick, 2008)'
_computing_molecular_graphics
;
ORTEP-3 (Farrugia, 1997) and PLATON (Spek, 2003)
;
_computing_publication_material
;
SHELXL97 (Sheldrick, 2008) and PLATON (Spek, 2003)
;
loop_
    _atom_site_type_symbol
    _atom_site_label
    _atom_site_fract_x
    _atom_site_fract_y
    _atom_site_fract_z
    _atom_site_U_iso_or_equiv
    _atom_site_adp_type
    _atom_site_calc_flag
    _atom_site_refinement_flags
    _atom_site_occupancy
    _atom_site_disorder_assembly
    _atom_site_disorder_group
    Cl Cl1 0.2744(2) 0.45770(7) 0.31788(7) 0.0405(4) Uani d . 1 . .
    Cl Cl2 0.2711(3) 0.62862(7) 0.30173(9) 0.0578(5) Uani d . 1 . .
    O O1 0.7615(4) 0.90197(14) 0.42000(15) 0.0176(6) Uani d . 1 . .
    N N1 0.7450(8) 1.0058(2) 0.6850(2) 0.0461(13) Uani d . 1 . .
    N N2 0.7371(6) 1.1047(2) 0.4400(2) 0.0308(9) Uani d . 1 . .
    N N3 0.8028(7) 0.8020(2) 0.6872(2) 0.0382(10) Uani d . 1 . .
    N N4 0.7736(5) 0.41968(17) 0.40006(18) 0.0175(7) Uani d . 1 . .
    C C1 0.7496(7) 0.9959(2) 0.6163(3) 0.0250(9) Uani d . 1 . .
    C C2 0.7542(6) 0.9836(2) 0.5329(2) 0.0187(8) Uani d . 1 . .
    C C3 0.7462(6) 1.0505(2) 0.4810(2) 0.0218(8) Uani d . 1 . .
    C C4 0.7730(5) 0.7750(2) 0.4757(2) 0.0149(7) Uani d . 1 . .
    C C5 0.7705(6) 0.8175(2) 0.3964(2) 0.0160(7) Uani d . 1 . .
    C C6 0.7637(5) 0.9082(2) 0.5002(2) 0.0148(7) Uani d . 1 . .
    C C7 0.7736(6) 0.8325(2) 0.5364(2) 0.0156(7) Uani d . 1 . .
    C C8 0.9567(6) 0.8083(2) 0.3533(2) 0.0234(8) Uani d . 1 . .
    H H8A 0.9604 0.8482 0.3107 0.035 Uiso calc R 1 . .
    H H8B 0.9611 0.7553 0.3295 0.035 Uiso calc R 1 . .
    H H8C 1.0691 0.8154 0.3916 0.035 Uiso calc R 1 . .
    C C9 0.5876(7) 0.8032(2) 0.3437(2) 0.0248(9) Uani d . 1 . .
    H H9A 0.4733 0.8102 0.3754 0.037 Uiso calc R 1 . .
    H H9B 0.5891 0.7492 0.3224 0.037 Uiso calc R 1 . .
    H H9C 0.5815 0.8410 0.2990 0.037 Uiso calc R 1 . .
    C C10 0.7885(6) 0.8171(2) 0.6203(2) 0.0226(8) Uani d . 1 . .
    C C11 0.7752(6) 0.6928(2) 0.4885(2) 0.0186(8) Uani d . 1 . .
    H H11 0.7724 0.6756 0.5427 0.022 Uiso calc R 1 . .
    C C12 0.7811(6) 0.6338(2) 0.4301(2) 0.0194(8) Uani d . 1 . .
    H H12 0.7896 0.6492 0.3756 0.023 Uiso calc R 1 . .
    C C13 0.7752(6) 0.5539(2) 0.4481(2) 0.0189(8) Uani d . 1 . .
    H H13 0.7644 0.5377 0.5022 0.023 Uiso calc R 1 . .
    C C14 0.7848(6) 0.4965(2) 0.3880(2) 0.0174(7) Uani d . 1 . .
    H H14 0.8006 0.5143 0.3347 0.021 Uiso calc R 1 . .
    C C15 0.7243(6) 0.3835(2) 0.4769(2) 0.0187(8) Uani d . 1 . .
    H H15A 0.5982 0.4037 0.4940 0.022 Uiso calc R 1 . .
    H H15B 0.8268 0.3944 0.5198 0.022 Uiso calc R 1 . .
    C C16 0.7121(6) 0.2948(2) 0.4578(2) 0.0179(8) Uani d . 1 . .
    H H16A 0.8381 0.2682 0.4716 0.021 Uiso calc R 1 . .
    H H16B 0.6091 0.2690 0.4874 0.021 Uiso calc R 1 . .
    C C17 0.6631(7) 0.2927(2) 0.3685(3) 0.0273(10) Uani d . 1 . .
    H H17A 0.5222 0.3017 0.3562 0.033 Uiso calc R 1 . .
    H H17B 0.7003 0.2413 0.3454 0.033 Uiso calc R 1 . .
    C C18 0.7825(7) 0.3595(2) 0.3367(2) 0.0243(9) Uani d . 1 . .
    H H18A 0.9184 0.3426 0.3298 0.029 Uiso calc R 1 . .
    H H18B 0.7245 0.3793 0.2847 0.029 Uiso calc R 1 . .
    C C19 0.2652(9) 0.5381(3) 0.2501(3) 0.0406(12) Uani d . 1 . .
    H H19A 0.3774 0.5352 0.2157 0.049 Uiso calc R 1 . .
    H H19B 0.1442 0.5349 0.2149 0.049 Uiso calc R 1 . .
loop_
    _atom_site_aniso_label
    _atom_site_aniso_U_11
    _atom_site_aniso_U_22
    _atom_site_aniso_U_33
    _atom_site_aniso_U_12
    _atom_site_aniso_U_13
    _atom_site_aniso_U_23
    Cl1 0.0591(9) 0.0256(6) 0.0371(7) 0.0013(5) 0.0050(5) 0.0016(5)
    Cl2 0.1031(14) 0.0237(6) 0.0465(8) -0.0009(7) 0.0047(8) 0.0022(5)
    O1 0.0335(16) 0.0064(11) 0.0131(12) 0.0004(10) 0.0044(10) 0.0004(9)
    N1 0.091(4) 0.024(2) 0.023(2) -0.006(2) 0.009(2) -0.0102(16)
    N2 0.047(2) 0.0151(16) 0.030(2) -0.0001(16) 0.0008(16) 0.0014(15)
    N3 0.063(3) 0.028(2) 0.023(2) -0.005(2) -0.0010(18) 0.0067(16)
    N4 0.0282(18) 0.0089(14) 0.0157(15) -0.0017(12) 0.0042(12) 0.0002(11)
    C1 0.041(3) 0.0099(17) 0.024(2) -0.0014(16) 0.0028(18) -0.0020(14)
    C2 0.028(2) 0.0070(15) 0.0210(19) -0.0003(14) 0.0015(15) -0.0024(13)
    C3 0.030(2) 0.0104(17) 0.025(2) -0.0013(14) 0.0018(16) -0.0033(14)
    C4 0.0151(18) 0.0083(15) 0.0213(18) -0.0007(12) 0.0004(13) -0.0016(13)
    C5 0.024(2) 0.0063(15) 0.0175(17) -0.0030(13) 0.0010(14) -0.0038(12)
    C6 0.0200(18) 0.0115(16) 0.0129(16) 0.0021(13) -0.0007(12) -0.0012(12)
    C7 0.0216(19) 0.0112(15) 0.0141(16) -0.0020(13) 0.0009(13) 0.0010(13)
    C8 0.033(2) 0.0152(17) 0.0230(19) -0.0004(16) 0.0060(16) 0.0006(15)
    C9 0.042(3) 0.0128(17) 0.0189(19) -0.0034(16) -0.0066(16) -0.0003(14)
    C10 0.031(2) 0.0120(17) 0.024(2) -0.0043(15) -0.0023(16) -0.0018(14)
    C11 0.023(2) 0.0105(16) 0.0226(18) -0.0010(14) 0.0026(14) 0.0036(14)
    C12 0.024(2) 0.0100(16) 0.0238(19) -0.0005(14) 0.0004(15) -0.0002(14)
    C13 0.028(2) 0.0072(15) 0.0219(19) -0.0015(13) 0.0034(15) -0.0007(13)
    C14 0.0207(19) 0.0081(16) 0.0233(19) 0.0021(13) 0.0020(14) 0.0019(13)
    C15 0.026(2) 0.0129(17) 0.0173(18) -0.0016(14) 0.0023(14) 0.0008(13)
    C16 0.0220(19) 0.0093(16) 0.0221(18) 0.0018(13) -0.0011(14) 0.0022(13)
    C17 0.040(3) 0.0142(18) 0.027(2) -0.0056(17) -0.0036(18) -0.0025(15)
    C18 0.045(3) 0.0084(16) 0.0198(19) 0.0029(16) 0.0033(16) -0.0041(14)
    C19 0.064(4) 0.036(3) 0.022(2) -0.001(2) 0.003(2) 0.0043(18)
_geom_special_details
;
All e.s.d.'s (except the e.s.d. in the dihedral angle between two l.s. planes)
are estimated using the full covariance matrix. The cell e.s.d.'s are taken
into account individually in the estimation of e.s.d.'s in distances, angles
and torsion angles; correlations between e.s.d.'s in cell parameters are only
used when they are defined by crystal symmetry. An approximate (isotropic)
treatment of cell e.s.d.'s is used for estimating e.s.d.'s involving l.s.
planes.
;
loop_
    _geom_bond_atom_site_label_1
    _geom_bond_atom_site_label_2
    _geom_bond_site_symmetry_2
    _geom_bond_distance
    _geom_bond_publ_flag
    Cl1 C19 . 1.766(5) ?
    Cl2 C19 . 1.753(5) ?
    O1 C6 . 1.341(4) ?
    O1 C5 . 1.482(4) ?
    N1 C1 . 1.160(6) ?
    N2 C3 . 1.141(5) ?
    N3 C10 . 1.142(5) ?
    N4 C14 . 1.317(4) ?
    N4 C18 . 1.471(5) ?
    N4 C15 . 1.477(5) ?
    C1 C2 . 1.408(5) ?
    C2 C6 . 1.388(5) ?
    C2 C3 . 1.423(5) ?
    C4 C7 . 1.402(5) ?
    C4 C11 . 1.405(5) ?
    C4 C5 . 1.503(5) ?
    C5 C9 . 1.510(5) ?
    C5 C8 . 1.514(6) ?
    C6 C7 . 1.412(5) ?
    C7 C10 . 1.421(5) ?
    C8 H8A . 0.9800 ?
    C8 H8B . 0.9800 ?
    C8 H8C . 0.9800 ?
    C9 H9A . 0.9800 ?
    C9 H9B . 0.9800 ?
    C9 H9C . 0.9800 ?
    C11 C12 . 1.397(5) ?
    C11 H11 . 0.9500 ?
    C12 C13 . 1.384(5) ?
    C12 H12 . 0.9500 ?
    C13 C14 . 1.397(5) ?
    C13 H13 . 0.9500 ?
    C14 H14 . 0.9500 ?
    C15 C16 . 1.533(5) ?
    C15 H15A . 0.9900 ?
    C15 H15B . 0.9900 ?
    C16 C17 . 1.505(5) ?
    C16 H16A . 0.9900 ?
    C16 H16B . 0.9900 ?
    C17 C18 . 1.510(6) ?
    C17 H17A . 0.9900 ?
    C17 H17B . 0.9900 ?
    C18 H18A . 0.9900 ?
    C18 H18B . 0.9900 ?
    C19 H19A . 0.9900 ?
    C19 H19B . 0.9900 ?
loop_
    _geom_angle_atom_site_label_1
    _geom_angle_atom_site_label_2
    _geom_angle_atom_site_label_3
    _geom_angle_site_symmetry_1
    _geom_angle_site_symmetry_3
    _geom_angle
    _geom_angle_publ_flag
    C6 O1 C5 . . 110.0(3) ?
    C14 N4 C18 . . 124.5(3) ?
    C14 N4 C15 . . 124.0(3) ?
    C18 N4 C15 . . 111.0(3) ?
    N1 C1 C2 . . 179.6(5) ?
    C6 C2 C1 . . 121.8(3) ?
    C6 C2 C3 . . 119.5(3) ?
    C1 C2 C3 . . 118.7(3) ?
    N2 C3 C2 . . 178.8(5) ?
    C7 C4 C11 . . 125.2(3) ?
    C7 C4 C5 . . 107.6(3) ?
    C11 C4 C5 . . 127.2(3) ?
    O1 C5 C4 . . 103.0(3) ?
    O1 C5 C9 . . 105.2(3) ?
    C4 C5 C9 . . 113.6(3) ?
    O1 C5 C8 . . 106.0(3) ?
    C4 C5 C8 . . 113.8(3) ?
    C9 C5 C8 . . 113.9(3) ?
    O1 C6 C2 . . 117.7(3) ?
    O1 C6 C7 . . 110.6(3) ?
    C2 C6 C7 . . 131.7(3) ?
    C4 C7 C6 . . 108.7(3) ?
    C4 C7 C10 . . 125.4(3) ?
    C6 C7 C10 . . 125.8(3) ?
    C5 C8 H8A . . 109.5 ?
    C5 C8 H8B . . 109.5 ?
    H8A C8 H8B . . 109.5 ?
    C5 C8 H8C . . 109.5 ?
    H8A C8 H8C . . 109.5 ?
    H8B C8 H8C . . 109.5 ?
    C5 C9 H9A . . 109.5 ?
    C5 C9 H9B . . 109.5 ?
    H9A C9 H9B . . 109.5 ?
    C5 C9 H9C . . 109.5 ?
    H9A C9 H9C . . 109.5 ?
    H9B C9 H9C . . 109.5 ?
    N3 C10 C7 . . 177.6(4) ?
    C12 C11 C4 . . 126.9(4) ?
    C12 C11 H11 . . 116.6 ?
    C4 C11 H11 . . 116.6 ?
    C13 C12 C11 . . 122.9(4) ?
    C13 C12 H12 . . 118.6 ?
    C11 C12 H12 . . 118.6 ?
    C12 C13 C14 . . 121.2(4) ?
    C12 C13 H13 . . 119.4 ?
    C14 C13 H13 . . 119.4 ?
    N4 C14 C13 . . 124.7(4) ?
    N4 C14 H14 . . 117.7 ?
    C13 C14 H14 . . 117.7 ?
    N4 C15 C16 . . 103.7(3) ?
    N4 C15 H15A . . 111.0 ?
    C16 C15 H15A . . 111.0 ?
    N4 C15 H15B . . 111.0 ?
    C16 C15 H15B . . 111.0 ?
    H15A C15 H15B . . 109.0 ?
    C17 C16 C15 . . 103.6(3) ?
    C17 C16 H16A . . 111.0 ?
    C15 C16 H16A . . 111.0 ?
    C17 C16 H16B . . 111.0 ?
    C15 C16 H16B . . 111.0 ?
    H16A C16 H16B . . 109.0 ?
    C16 C17 C18 . . 103.7(3) ?
    C16 C17 H17A . . 111.0 ?
    C18 C17 H17A . . 111.0 ?
    C16 C17 H17B . . 111.0 ?
    C18 C17 H17B . . 111.0 ?
    H17A C17 H17B . . 109.0 ?
    N4 C18 C17 . . 102.5(3) ?
    N4 C18 H18A . . 111.3 ?
    C17 C18 H18A . . 111.3 ?
    N4 C18 H18B . . 111.3 ?
    C17 C18 H18B . . 111.3 ?
    H18A C18 H18B . . 109.2 ?
    Cl2 C19 Cl1 . . 111.0(3) ?
    Cl2 C19 H19A . . 109.4 ?
    Cl1 C19 H19A . . 109.4 ?
    Cl2 C19 H19B . . 109.4 ?
    Cl1 C19 H19B . . 109.4 ?
    H19A C19 H19B . . 108.0 ?
loop_
    _geom_torsion_atom_site_label_1
    _geom_torsion_atom_site_label_2
    _geom_torsion_atom_site_label_3
    _geom_torsion_atom_site_label_4
    _geom_torsion_site_symmetry_1
    _geom_torsion_site_symmetry_2
    _geom_torsion_site_symmetry_3
    _geom_torsion_site_symmetry_4
    _geom_torsion
    _geom_torsion_publ_flag
    C6 O1 C5 C4 . . . . 1.4(4) ?
    C6 O1 C5 C9 . . . . 120.7(3) ?
    C6 O1 C5 C8 . . . . -118.4(3) ?
    C7 C4 C5 O1 . . . . -2.3(4) ?
    C11 C4 C5 O1 . . . . 178.0(4) ?
    C7 C4 C5 C9 . . . . -115.5(3) ?
    C11 C4 C5 C9 . . . . 64.8(5) ?
    C7 C4 C5 C8 . . . . 112.0(3) ?
    C11 C4 C5 C8 . . . . -67.8(5) ?
    C5 O1 C6 C2 . . . . -179.4(3) ?
    C5 O1 C6 C7 . . . . 0.0(4) ?
    C1 C2 C6 O1 . . . . 178.0(4) ?
    C3 C2 C6 O1 . . . . -1.1(6) ?
    C1 C2 C6 C7 . . . . -1.2(7) ?
    C3 C2 C6 C7 . . . . 179.7(4) ?
    C11 C4 C7 C6 . . . . -177.9(4) ?
    C5 C4 C7 C6 . . . . 2.3(4) ?
    C11 C4 C7 C10 . . . . 4.1(6) ?
    C5 C4 C7 C10 . . . . -175.7(4) ?
    O1 C6 C7 C4 . . . . -1.5(4) ?
    C2 C6 C7 C4 . . . . 177.8(4) ?
    O1 C6 C7 C10 . . . . 176.5(4) ?
    C2 C6 C7 C10 . . . . -4.2(7) ?
    C7 C4 C11 C12 . . . . -177.7(4) ?
    C5 C4 C11 C12 . . . . 2.0(6) ?
    C4 C11 C12 C13 . . . . -177.4(4) ?
    C11 C12 C13 C14 . . . . -178.9(4) ?
    C18 N4 C14 C13 . . . . 179.6(4) ?
    C15 N4 C14 C13 . . . . 8.1(6) ?
    C12 C13 C14 N4 . . . . -177.6(4) ?
    C14 N4 C15 C16 . . . . 175.1(4) ?
    C18 N4 C15 C16 . . . . 2.5(4) ?
    N4 C15 C16 C17 . . . . -25.4(4) ?
    C15 C16 C17 C18 . . . . 38.8(4) ?
    C14 N4 C18 C17 . . . . -151.3(4) ?
    C15 N4 C18 C17 . . . . 21.1(4) ?
    C16 C17 C18 N4 . . . . -36.7(4) ?
loop_
    _geom_hbond_atom_site_label_D
    _geom_hbond_atom_site_label_H
    _geom_hbond_atom_site_label_A
    _geom_hbond_site_symmetry_A
    _geom_hbond_distance_DH
    _geom_hbond_distance_HA
    _geom_hbond_distance_DA
    _geom_hbond_angle_DHA
    _geom_hbond_publ_flag
    C14 H14 N1 4_575 0.95 2.52 3.378(5) 150 yes
    C18 H18B N1 4_575 0.99 2.56 3.400(5) 142 yes
