# Supplementary material for: 2-{3-Cyano-5,5-dimethyl-4-[4-(pyrrol­idin-1-yl)buta-1,3-dien­yl]-2,5-dihydro­furan-2-yl­idene}malononitrile dichloro­methane solvate
Source: Acta Crystallogr Sect E Struct Rep Online. 2008 Aug 6;64(Pt 9):o1715. doi: 10.1107/S1600536808024719 (PMC2960537; doi:10.1107/S1600536808024719)
Supplement: Supplementary file 2 [file e-64-o1715-Isup2.hkl]

#
# h,k,l, Fc-squared, Fo-squared, sigma(Fo-squared) and status flag
#
data_I
_shelx_title ' PITB_0m in P2(1)/c  RElabelled  STRIPPED DATASET'
_shelx_refln_list_code          4
_shelx_F_calc_maximum      184.27
_exptl_crystal_F_000       816.00
_reflns_d_resolution_high  0.7330
 
loop_
 _symmetry_equiv_pos_as_xyz
 'x, y, z'
 '-x, y+1/2, -z+1/2'
 '-x, -y, -z'
 'x, -y-1/2, z-1/2'
 
_cell_length_a     6.8755
_cell_length_b    16.8913
_cell_length_c    16.6677
_cell_angle_alpha  90.000
_cell_angle_beta   93.482
_cell_angle_gamma  90.000
 
_shelx_F_squared_multiplier     1.000
 
loop_
 _refln_index_h
 _refln_index_k
 _refln_index_l
 _refln_F_squared_calc
 _refln_F_squared_meas
 _refln_F_squared_sigma
 _refln_observed_status
   3   0   0      199.06      262.36     42.89 o
   4   0   0    33956.65    44267.11   2322.44 o
   5   0   0     1016.82      893.91     71.17 o
   6   0   0     5440.49     5323.09    295.19 o
   8   0   0      424.22      469.11     69.91 o
   9   0   0      280.98      147.52    136.36 o
   1   1   0     2197.87     1172.77     44.62 o
   2   1   0     4269.74     3886.23     75.41 o
   3   1   0      190.37      235.50     17.91 o
   4   1   0     3337.12     4778.89    139.35 o
   5   1   0      757.02      670.35     45.56 o
   6   1   0     1723.92     1769.75     81.69 o
   7   1   0       69.18      117.98     35.19 o
   8   1   0      327.58      434.07     59.38 o
   9   1   0        7.52        1.73     90.65 o
   1   2   0       20.19       16.18      2.36 o
   2   2   0    11622.35    12587.96    230.00 o
   4   2   0     2521.20     2218.12     57.34 o
   5   2   0      352.23      398.72     20.42 o
   6   2   0      535.86      608.46     30.79 o
   7   2   0       96.20       29.54     43.99 o
   8   2   0      194.96      168.88     50.74 o
   9   2   0       18.40       45.25     56.09 o
   1   3   0     2499.11     2432.57     37.55 o
   2   3   0      182.81      183.02     10.68 o
   4   3   0      169.48      222.93     22.94 o
   5   3   0      132.13      127.57     18.38 o
   6   3   0       68.01       39.75     21.21 o
   7   3   0        4.56       14.30     24.98 o
   8   3   0        0.79      -10.84     30.48 o
   9   3   0        0.18       -6.91     53.89 o
   0   4   0      114.67      137.31      9.58 o
   1   4   0       74.86       71.95      5.18 o
   2   4   0      532.13      382.70      8.80 o
   5   4   0        3.84       -0.63     17.91 o
   6   4   0       25.96       28.75     23.88 o
   8   4   0        2.13      -27.34     27.34 o
   9   4   0        1.06      -19.01     60.96 o
   1   5   0     2071.81     1487.76     23.72 o
   2   5   0      302.41      265.03      8.17 o
   3   5   0     1176.00     1649.73     35.51 o
   4   5   0      533.38      546.09     16.02 o
   5   5   0      177.36      179.41     21.99 o
   6   5   0      294.13      351.75     29.85 o
   8   5   0       63.45       64.88     30.48 o
   9   5   0        0.47       16.81     31.42 o
   1   6   0      213.21      226.86      7.86 o
   2   6   0      436.90      424.49     11.31 o
   5   6   0      201.34      171.87     14.61 o
   6   6   0        6.76       50.43     25.76 o
   7   6   0       90.20      126.00     31.11 o
   8   6   0       16.52       24.67     32.05 o
   9   6   0       16.31       30.16     34.25 o
   1   7   0    12805.01    13858.91    234.55 o
   2   7   0        0.21       -4.40      4.40 o
   3   7   0     2878.69     2754.63     51.37 o
   4   7   0        0.82        1.41     10.05 o
   5   7   0      859.53      707.43     31.58 o
   6   7   0       11.01       15.55     26.39 o
   7   7   0       22.70      -19.95     33.78 o
   8   7   0        7.22        8.48     33.62 o
   1   8   0       32.41       27.49      7.38 o
   2   8   0      565.22      498.17     13.20 o
   4   8   0       38.64       25.92     10.21 o
   5   8   0      180.97      195.28     17.75 o
   6   8   0        0.02        5.34     19.64 o
   8   8   0        7.86       74.62     35.19 o
   1   9   0     1850.00     1379.98     31.26 o
   2   9   0      296.43      284.20     11.47 o
   3   9   0      171.50      230.78     12.10 o
   4   9   0      373.83      343.74     15.55 o
   5   9   0      236.64      253.72     23.25 o
   6   9   0      308.33      309.02     25.14 o
   8   9   0       17.20       43.20     35.51 o
   1  10   0        2.12        1.73      9.58 o
   2  10   0      461.10      546.40     16.18 o
   5  10   0      264.43      299.44     24.82 o
   8  10   0        0.17      -15.24     37.08 o
   1  11   0      104.35      106.67     15.87 o
   2  11   0      435.10      379.87     17.28 o
   4  11   0      531.46      643.80     27.65 o
   5  11   0       37.16       24.19     21.52 o
   6  11   0      269.75      296.14     27.02 o
   7  11   0       12.66       21.37     24.19 o
   8  11   0       19.62       12.57     38.33 o
   0  12   0     3350.76     4481.33    149.56 o
   1  12   0      309.40      301.48     20.11 o
   2  12   0     1215.91      906.16     30.48 o
   3  12   0     1039.56     1291.85     40.38 o
   4  12   0      116.64      144.53     23.72 o
   5  12   0      674.43      595.73     43.67 o
   7  12   0      362.28      361.18     32.05 o
   1  13   0     2075.51     1998.81    112.80 o
   2  13   0       37.11       10.84     17.28 o
   4  13   0       51.97       76.82     23.57 o
   5  13   0      262.33      252.93     27.49 o
   6  13   0        0.18       32.52     25.14 o
   1  14   0        0.17      -15.55     18.38 o
   2  14   0       44.52       73.52     17.44 o
   5  14   0       68.95       52.63     24.67 o
   6  14   0       79.18       98.19     27.49 o
   7  14   0       60.63      126.00     30.01 o
   1  15   0      276.51      282.47     21.37 o
   2  15   0       28.96       37.55     19.48 o
   5  15   0        0.69       27.34     25.29 o
   6  15   0      163.10      178.31     29.54 o
   0  16   0     1058.24     1249.59     68.97 o
   1  16   0       28.96       32.05     18.54 o
   2  16   0      216.48      168.41     22.78 o
   5  16   0      131.77       55.14     26.86 o
   6  16   0       15.92       58.60     35.98 o
   1  17   0      475.60      442.09     27.18 o
   2  17   0       36.24       29.85     21.84 o
   3  17   0      601.24      495.34     40.22 o
   5  17   0       22.41       34.72     28.12 o
   6  17   0       37.55       48.23     30.32 o
   0  18   0       62.11       56.56     30.01 o
   1  18   0        2.87      -21.21     23.88 o
   2  18   0       96.27       97.40     23.72 o
   3  18   0        2.41       32.83     26.71 o
   4  18   0       52.70       83.42     29.69 o
   5  18   0       67.51       35.98     29.69 o
   1  19   0      275.82      325.83     28.12 o
   2  19   0       25.72       19.79     23.25 o
   3  19   0        9.14       -4.56     27.18 o
   4  19   0       29.94       51.69     30.48 o
   5  19   0       40.74       45.72     30.63 o
   1  20   0        4.87        8.80     23.57 o
   2  20   0      128.54       98.03     31.11 o
   3  20   0       11.37       40.38     30.32 o
   1  21   0       49.93       48.86     32.36 o
   2  21   0        2.57       24.51     30.95 o
   0  22   0     1574.32     1982.94    123.01 o
   1  22   0       68.64       56.40     33.62 o
   2  22   0     1420.60     1135.38     56.40 o
  -9   1   1        4.75       31.58     53.73 o
  -8   1   1      636.68      923.60    104.32 o
  -7   1   1       20.03       32.36     31.73 o
  -6   1   1     1289.70     1883.18     89.86 o
  -5   1   1      188.40      166.21     16.34 o
  -3   1   1      111.02      155.06     11.63 o
  -2   1   1     1925.47     1875.33     32.05 o
  -1   1   1     1211.36      819.92     15.08 o
   1   1   1      619.43      394.64      7.86 o
   2   1   1     1647.96     1268.44     27.96 o
   4   1   1      555.53      749.06     27.18 o
   5   1   1       91.26       93.95     24.35 o
   7   1   1       14.19       41.79     42.57 o
   8   1   1       14.38       98.19     48.70 o
   9   1   1        5.20       46.50     90.02 o
  -9   2   1        8.19        6.91     55.77 o
  -8   2   1       14.23       18.22     45.56 o
  -7   2   1       26.48       52.31     24.04 o
  -6   2   1      164.00      214.60     24.82 o
  -5   2   1      247.17      301.79     31.11 o
  -3   2   1     1541.05     1395.85     28.91 o
  -2   2   1     1067.63      863.59     17.44 o
  -1   2   1     9408.26    10356.48    159.46 o
   0   2   1      103.92      127.88      6.91 o
   1   2   1     8765.49     9608.36    138.41 o
   2   2   1     1157.89      944.97     18.54 o
   3   2   1      479.79      515.29     16.81 o
   5   2   1      373.06      410.98     19.79 o
   6   2   1       22.51       36.45     21.05 o
   7   2   1       27.58       65.67     43.99 o
   8   2   1        7.16       61.74     53.26 o
   9   2   1        3.16       -3.46     92.06 o
  -9   3   1       86.78       24.04     56.40 o
  -8   3   1        3.64      -25.29     25.29 o
  -6   3   1       15.57        2.98     19.01 o
  -5   3   1     1079.91      910.88     34.09 o
  -3   3   1      194.36      257.18     10.05 o
  -2   3   1      250.23      276.50     14.45 o
  -1   3   1      396.69      363.85      8.80 o
   0   3   1        3.59       -3.61      3.61 o
   1   3   1      506.68      419.93      8.95 o
   2   3   1      896.08      780.64     22.47 o
   3   3   1      700.01      644.59     17.28 o
   4   3   1        0.92       -5.97     11.63 o
   5   3   1       47.81       54.51     15.87 o
   6   3   1       40.60       54.51     19.17 o
   8   3   1       19.04       18.70     47.13 o
   9   3   1       13.19        6.91     55.61 o
  -9   4   1        1.71      -16.34     60.33 o
  -8   4   1       21.34       38.18     28.12 o
  -7   4   1        3.87      -23.09     25.76 o
  -6   4   1        9.87       34.41     23.72 o
  -5   4   1       79.12       47.76     18.70 o
  -4   4   1      867.17      877.89     21.37 o
  -3   4   1     1257.02     1187.53     24.82 o
  -2   4   1     5255.00     4660.43     77.45 o
  -1   4   1     7790.93     7719.99    118.93 o
   0   4   1        5.55        0.16      6.13 o
   1   4   1     4857.91     4236.57     61.11 o
   2   4   1     2120.73     1759.70     30.16 o
   4   4   1      119.90      104.32     14.61 o
   5   4   1      179.74      203.45     21.21 o
   6   4   1        2.15        9.58     19.64 o
   8   4   1        4.69      -11.00     26.24 o
   9   4   1        2.87       20.11     61.11 o
  -9   5   1        1.20       16.97     47.76 o
  -8   5   1       38.55       62.06     30.48 o
  -7   5   1       11.09        3.61     27.65 o
  -6   5   1       39.69       30.16     24.35 o
  -5   5   1      134.81      144.38     13.04 o
  -3   5   1     1153.31     1706.28     38.18 o
  -2   5   1       30.17       28.59      5.81 o
  -1   5   1     3446.46     3082.34     49.02 o
   0   5   1     1365.88     2146.01     35.98 o
   1   5   1     7519.46     7501.31    107.14 o
   2   5   1       13.50        0.31      5.34 o
   3   5   1     3726.21     5210.13     98.19 o
   5   5   1      280.76      294.41     32.68 o
   7   5   1       26.35       41.16     27.96 o
   8   5   1       24.45       61.74     30.32 o
   9   5   1        1.60       69.12     32.21 o
  -9   6   1        0.01        3.14     34.09 o
  -8   6   1       12.53      -19.79     31.89 o
  -7   6   1        5.03       18.54     30.32 o
  -6   6   1      321.85      474.76     29.06 o
  -5   6   1      100.42       77.61     13.04 o
  -4   6   1      702.54      690.93     19.79 o
  -2   6   1      981.19      646.00     16.18 o
   1   6   1     1795.81     1322.64     24.51 o
   2   6   1     1014.23      692.82     16.02 o
   3   6   1     4556.58     5889.44    111.86 o
   4   6   1      187.78      204.23     11.31 o
   5   6   1      996.68      879.61     37.39 o
   7   6   1      341.72      449.94     56.40 o
   8   6   1        7.96       36.76     35.66 o
  -8   7   1        1.96       15.87     34.56 o
  -7   7   1      171.36      219.94     35.03 o
  -6   7   1       13.25       17.75     18.54 o
  -5   7   1      804.68      714.34     25.61 o
  -4   7   1       17.52       14.30     10.05 o
  -2   7   1       69.06       66.61      7.86 o
  -1   7   1      632.28      569.65     16.81 o
   0   7   1      130.28      186.17      8.33 o
   1   7   1        0.26       -5.97      5.97 o
   2   7   1      133.25      121.91      8.17 o
   3   7   1       73.85       69.44      8.33 o
   4   7   1      228.45      293.78     13.35 o
   5   7   1        1.34      -13.20     13.20 o
   6   7   1      127.36      143.12     28.28 o
   7   7   1        0.00       48.70     29.85 o
   8   7   1        0.04       23.41     34.41 o
  -8   8   1        6.08       72.27     35.51 o
  -7   8   1        3.00      -15.55     23.72 o
  -6   8   1        5.78        6.91     20.11 o
  -5   8   1       22.90       35.03     15.71 o
  -4   8   1        5.34       13.82     11.94 o
  -3   8   1      682.51      712.61     19.01 o
  -2   8   1       46.40       11.78      7.86 o
  -1   8   1     4288.96     4009.56     79.02 o
   1   8   1     3212.98     2651.72     56.71 o
   2   8   1       25.49       17.91      7.07 o
   3   8   1      890.16      715.76     19.01 o
   5   8   1      451.01      417.73     19.64 o
   7   8   1      125.84      178.15     46.03 o
  -8   9   1       15.50       29.06     35.82 o
  -7   9   1        2.30      -23.72     23.72 o
  -6   9   1       30.13       38.18     21.37 o
  -5   9   1        7.71       38.02     20.42 o
  -2   9   1      107.07      102.12      9.90 o
  -1   9   1      585.50      525.03     16.81 o
   0   9   1      117.68      167.00     13.35 o
   1   9   1      912.25      714.81     24.35 o
   2   9   1      550.68      450.41     13.82 o
   3   9   1      376.92      402.34     14.14 o
   4   9   1      485.83      522.84     18.22 o
   5   9   1       80.76       64.88     19.01 o
   6   9   1      240.56      292.05     24.67 o
   8   9   1       99.09      102.43     37.86 o
  -8  10   1       70.00      113.11     55.61 o
  -7  10   1        0.09      -14.45     22.47 o
  -6  10   1      300.01      401.71     31.58 o
  -5  10   1       15.97        3.77     22.15 o
  -4  10   1      452.56      490.79     21.21 o
  -2  10   1      464.85      413.34     15.40 o
  -1  10   1        0.90       -2.67      9.74 o
   0  10   1      680.33     1010.48     30.79 o
   1  10   1        5.72       17.28      9.90 o
   2  10   1        0.11      -10.53     10.53 o
   3  10   1        3.36       16.34     10.37 o
   5  10   1       13.80        1.41     20.42 o
   6  10   1       20.85       40.53     22.15 o
   7  10   1        0.04       70.38     41.47 o
   8  10   1       11.40       46.35     41.79 o
  -8  11   1        3.09      -29.69     29.69 o
  -7  11   1       15.14       44.77     24.98 o
  -6  11   1       13.99       14.45     22.94 o
  -5  11   1      148.05      156.63     23.72 o
  -4  11   1      353.34      555.04     26.55 o
  -3  11   1     2154.21     1852.70     44.93 o
  -2  11   1     1468.52     1127.84     28.44 o
  -1  11   1     3508.43     2528.56     67.87 o
   1  11   1     3911.38     3175.19     89.39 o
   2  11   1     3281.42     2616.06     53.41 o
   3  11   1     1846.01     1519.18     33.31 o
   4  11   1     1708.87     1467.80     41.00 o
   5  11   1      291.10      307.29     26.39 o
   6  11   1      622.81      671.77     49.33 o
   8  11   1       45.04       98.66     59.38 o
  -8  12   1        0.93        4.56     27.34 o
  -6  12   1      100.04      134.01     26.24 o
  -5  12   1      305.08      276.50     27.02 o
  -4  12   1       45.13       82.48     21.05 o
  -2  12   1        8.42      -11.47     15.71 o
  -1  12   1     1085.45     1065.47     38.49 o
   0  12   1       80.90      125.84     17.44 o
   1  12   1      635.21      745.29     41.95 o
   2  12   1       87.91       66.61     13.82 o
   5  12   1      183.61      157.89     24.67 o
   7  12   1       20.53       20.42     25.92 o
  -6  13   1        9.71       26.55     24.67 o
  -5  13   1     1468.65     1251.00     51.69 o
  -4  13   1       13.50       15.87     22.47 o
  -3  13   1     1761.27     2095.74     60.80 o
  -2  13   1      219.15      207.85     19.48 o
  -1  13   1     3953.06     3881.21     93.79 o
   1  13   1     2408.81     2997.35    141.71 o
   2  13   1     1012.05      823.37     26.86 o
   3  13   1      473.64      607.83     25.92 o
   4  13   1      471.09      478.85     31.26 o
   5  13   1      182.73      158.36     26.08 o
  -6  14   1      374.53      408.62     43.67 o
  -5  14   1      422.03      433.76     33.78 o
  -4  14   1      983.92      908.68     43.05 o
  -3  14   1      805.87      737.44     31.73 o
  -2  14   1     1563.27     1083.38     35.19 o
  -1  14   1      975.12     1177.17     69.44 o
   0  14   1      175.12      301.32     22.62 o
   1  14   1     1661.64     1523.42     46.19 o
   2  14   1       63.89       38.33     16.81 o
   3  14   1     2400.28     1859.30     55.30 o
   4  14   1      125.77      171.24     26.39 o
   5  14   1      841.55      749.69     39.59 o
   7  14   1      560.37      509.32     65.83 o
  -6  15   1       94.41       73.52     28.28 o
  -5  15   1      379.35      311.38     41.47 o
  -4  15   1      537.99      519.38     35.19 o
  -3  15   1     1431.09     1114.80     40.85 o
  -2  15   1     1605.73     1174.65     39.12 o
  -1  15   1     1161.42     1205.60     50.59 o
   0  15   1     1882.85     2469.64     64.73 o
   1  15   1      807.19     1110.24     45.40 o
   2  15   1     2635.11     1914.92     57.81 o
   3  15   1      330.74      499.11     27.34 o
   4  15   1     1131.25      938.68     44.30 o
   5  15   1       13.57        5.03     24.67 o
   6  15   1      254.17      250.11     31.11 o
   7  15   1      132.21      151.29     33.93 o
  -6  16   1       56.51       98.50     30.16 o
  -5  16   1        0.12      -25.45     25.45 o
  -4  16   1      256.20      335.26     31.89 o
  -3  16   1      112.76      115.16     22.62 o
  -2  16   1      405.64      361.81     26.55 o
  -1  16   1      694.40      709.16     29.22 o
   0  16   1       11.87       18.22     18.22 o
   1  16   1      588.34      609.56     34.41 o
   2  16   1        6.76      -13.67     19.95 o
   3  16   1      214.01      298.18     27.81 o
   4  16   1        2.04       28.75     25.76 o
   5  16   1      270.00      312.32     39.75 o
   6  16   1       17.05       18.70     34.25 o
  -6  17   1        0.80      -28.44     28.44 o
  -5  17   1       49.44       17.28     27.81 o
  -4  17   1       68.19       94.26     28.12 o
  -2  17   1      119.14      116.26     23.25 o
  -1  17   1        0.60       11.31     19.32 o
   1  17   1        0.95       15.24     19.17 o
   2  17   1       91.38       70.22     22.15 o
   4  17   1        4.01        6.13     26.39 o
   5  17   1        8.62       52.00     28.12 o
   6  17   1        0.07       30.79     29.54 o
  -5  18   1       22.31        0.47     29.06 o
  -4  18   1       84.61      109.03     29.69 o
  -3  18   1       25.82       16.81     26.39 o
  -2  18   1      468.05      435.80     29.69 o
   0  18   1      964.96     1305.20     43.36 o
   1  18   1      576.27      543.89     31.26 o
   2  18   1      786.30      711.52     34.56 o
   3  18   1      680.76      648.83     39.90 o
   4  18   1      142.28      199.36     31.89 o
   5  18   1      352.38      306.98     44.93 o
  -5  19   1        1.29      -24.98     29.69 o
  -4  19   1        0.96        2.36     30.01 o
  -3  19   1        0.48       21.68     27.65 o
  -2  19   1       27.42       54.20     23.72 o
  -1  19   1      151.66      131.97     26.55 o
   0  19   1       37.66        9.43     24.04 o
   1  19   1      139.91      144.38     24.67 o
   2  19   1      233.24      221.36     25.76 o
   3  19   1       44.26       75.72     29.38 o
   4  19   1      249.78      245.86     34.56 o
   5  19   1        6.71       -9.43     29.85 o
  -4  20   1      175.20      136.52     33.78 o
  -3  20   1       55.81       79.18     30.48 o
  -2  20   1       58.24       44.93     27.81 o
  -1  20   1       80.79       89.71     26.86 o
   1  20   1       12.33       19.48     23.72 o
   2  20   1       19.68       33.93     28.75 o
   3  20   1       36.13       46.82     37.23 o
   4  20   1        0.02       31.89     38.80 o
  -3  21   1      163.31      202.98     44.93 o
  -2  21   1       85.98       38.65     34.72 o
  -1  21   1        0.35      -30.01     30.01 o
   0  21   1       95.55      141.39     36.92 o
   1  21   1       14.30       -6.60     27.02 o
   2  21   1       17.75        7.54     34.88 o
  -2  22   1        0.21       65.83     40.38 o
   0  22   1       92.00       88.92     38.18 o
   1  22   1      109.98      126.62     33.78 o
   2  22   1        0.33       52.16     32.21 o
   0  23   1       43.85       32.52     46.66 o
  -9   0   2      240.78      291.58    132.91 o
  -5   0   2     1611.10     1395.54     49.49 o
  -4   0   2      389.15      436.27     36.29 o
  -3   0   2      840.69      779.38     25.61 o
  -2   0   2     5739.15     6110.17    133.69 o
  -1   0   2     5590.77     5601.94    106.99 o
   1   0   2     1256.32     1002.00     21.84 o
   2   0   2     8131.77     9607.42    334.94 o
   3   0   2     2504.71     1853.49     82.79 o
   4   0   2     4226.74     4413.78    189.15 o
   5   0   2      251.84      196.06     55.30 o
   6   0   2     2752.40     2942.99    229.05 o
   7   0   2      404.16      302.74    107.61 o
   8   0   2      715.73      524.09    136.36 o
   9   0   2      190.22      -18.85    125.52 o
  -9   1   2       14.61      -41.95     50.27 o
  -8   1   2      544.80      556.61     50.74 o
  -5   1   2       77.03       98.19     11.31 o
  -4   1   2      575.09      860.60     20.89 o
  -3   1   2     3205.87     2933.57     52.94 o
  -2   1   2      474.41      417.89      9.58 o
  -1   1   2     2454.24     2127.95     37.86 o
   1   1   2     4696.40     4511.97     66.14 o
   2   1   2     4737.18     4703.48     95.83 o
   5   1   2      659.80      705.23     35.51 o
   6   1   2       90.25      123.64     32.83 o
   8   1   2      341.71      366.68     93.32 o
   9   1   2       25.85       47.92     92.22 o
  -9   2   2       14.57       27.34     51.84 o
  -7   2   2        0.87       47.92     32.99 o
  -5   2   2        0.98        5.18     10.53 o
  -4   2   2     2124.55     1896.54     38.96 o
  -2   2   2     7285.21     7235.18    111.39 o
  -1   2   2     2063.59     1832.59     30.95 o
   0   2   2      923.23     1434.34     22.31 o
   1   2   2     3809.05     3333.39     47.44 o
   2   2   2      197.32      224.97      6.91 o
   3   2   2      210.95      210.67     10.53 o
   4   2   2      663.89      603.11     27.18 o
   5   2   2      603.98      607.51     24.98 o
   6   2   2      202.12      235.02     35.35 o
   7   2   2       56.57       52.00     42.42 o
   8   2   2      170.01      171.08     54.04 o
   9   2   2       14.39       23.25     92.38 o
  -9   3   2       15.43       -9.27     38.96 o
  -8   3   2        0.01       25.76     35.82 o
  -7   3   2       41.30       59.54     25.92 o
  -6   3   2       20.72       31.11     14.14 o
  -5   3   2        0.92        0.63     10.84 o
  -4   3   2        6.20        4.71      7.23 o
  -2   3   2      152.71      170.14      9.43 o
  -1   3   2      793.30      633.28     13.35 o
   0   3   2      401.11      544.52     11.31 o
   1   3   2      446.78      421.82      9.58 o
   2   3   2        1.11       -1.41      3.30 o
   4   3   2      377.01      574.52     32.99 o
   5   3   2        0.36        3.46     14.14 o
   6   3   2      338.32      397.47     21.05 o
   7   3   2        9.75       -9.11     28.12 o
   8   3   2       36.14       19.17     48.70 o
   9   3   2        3.05       56.71     97.87 o
  -9   4   2        6.60      -14.77     31.11 o
  -8   4   2        5.83      -27.65     27.65 o
  -7   4   2       65.94      110.29     28.28 o
  -6   4   2       18.91       18.85     15.40 o
  -5   4   2      445.80      528.65     19.32 o
  -3   4   2     1952.93     1816.88     39.28 o
  -2   4   2        1.28        0.16      5.03 o
  -1   4   2     2704.17     2592.18     42.73 o
   0   4   2      594.38      998.54     19.01 o
   1   4   2     2825.38     2851.87     41.63 o
   2   4   2      838.52      734.45     15.08 o
   3   4   2     1655.33     1688.85     35.98 o
   4   4   2      158.60      212.09     14.30 o
   5   4   2      449.71      552.21     24.19 o
   6   4   2       14.82       16.50     19.64 o
   7   4   2      177.57      231.10     27.96 o
   8   4   2        0.42       26.55     27.02 o
   9   4   2       50.23       75.25     65.51 o
  -9   5   2        6.72      -16.97     43.36 o
  -8   5   2        0.44       57.19     32.99 o
  -7   5   2      109.91      149.25     29.06 o
  -5   5   2      632.51      638.78     22.31 o
  -4   5   2      183.09      192.61     11.47 o
  -2   5   2     1169.00      835.31     18.70 o
  -1   5   2     4040.23     3260.65     53.26 o
   1   5   2     1661.98     1212.36     20.42 o
   2   5   2     2272.95     1717.91     29.85 o
   4   5   2      769.48     1134.75     28.75 o
   5   5   2       12.74      -17.60     17.60 o
   8   5   2       16.40       71.48     29.85 o
   9   5   2       10.29       67.71     38.02 o
  -9   6   2       11.37       -2.98     34.56 o
  -8   6   2        0.11      -10.68     43.36 o
  -6   6   2       77.34      109.03     19.17 o
  -5   6   2      291.05      341.85     18.07 o
  -2   6   2      778.71      656.69     16.02 o
  -1   6   2     3579.79     3438.96     62.37 o
   0   6   2     3049.53     5208.56     89.23 o
   1   6   2     3767.79     3492.38     61.11 o
   2   6   2      814.91      641.92     14.61 o
   3   6   2     2135.72     3257.82     60.96 o
   5   6   2      223.03      211.30     20.74 o
   6   6   2       28.85       -1.73     22.47 o
   8   6   2       23.96       56.24     33.78 o
  -8   7   2        4.43      -12.73     32.21 o
  -7   7   2        0.04      -10.05     23.88 o
  -6   7   2        8.88       15.24     19.17 o
  -5   7   2      119.66      140.76     20.27 o
  -3   7   2       67.52       51.84      9.11 o
  -2   7   2     2235.06     1733.31     32.99 o
  -1   7   2      302.11      258.28     10.53 o
   0   7   2     2016.28     3141.10     59.70 o
   2   7   2     3915.91     3276.21     57.97 o
   3   7   2       62.71      103.37      9.74 o
   4   7   2      855.07      792.58     21.52 o
   5   7   2        1.81       -4.71     14.45 o
   6   7   2       87.59       43.52     24.67 o
   8   7   2       44.95       46.66     33.62 o
  -8   8   2       48.31       49.17     37.08 o
  -7   8   2      115.10      162.91     23.41 o
  -6   8   2       55.64       65.98     20.89 o
  -5   8   2      133.44      139.51     18.70 o
  -4   8   2      914.73      906.64     26.24 o
  -2   8   2     2246.41     2017.35     44.62 o
  -1   8   2      147.58      198.26     10.37 o
   1   8   2      110.27      118.77      9.27 o
   2   8   2       29.17       10.05      6.60 o
   3   8   2       44.97       64.10      9.58 o
   5   8   2       47.23       34.09     14.77 o
   6   8   2        0.11        2.20     20.42 o
   7   8   2        2.42       25.45     29.54 o
   8   8   2       14.99       55.93     34.41 o
  -8   9   2       47.65       -6.76     36.60 o
  -7   9   2       62.37       41.16     30.48 o
  -6   9   2      148.67      207.53     26.55 o
  -5   9   2        1.90      -11.31     19.95 o
  -2   9   2      243.55      239.11     13.35 o
  -1   9   2      957.42      802.95     22.15 o
   0   9   2        0.13       -0.47      9.27 o
   1   9   2      697.00      615.05     18.07 o
   2   9   2      396.36      356.46     12.57 o
   5   9   2        7.06        0.47     17.75 o
   6   9   2       92.23       97.56     20.11 o
   7   9   2        5.76      -18.85     30.32 o
  -8  10   2       88.18      109.66     31.42 o
  -6  10   2      286.98      364.79     28.28 o
  -5  10   2        1.44      -19.79     19.79 o
  -4  10   2     1882.47     1657.43     46.35 o
  -3  10   2       10.71       17.28      6.44 o
  -2  10   2     4191.42     3418.70     73.21 o
  -1  10   2      734.05      680.09     23.41 o
   0  10   2     2333.41     3451.22     77.14 o
   1  10   2     1453.77     1077.25     32.36 o
   2  10   2      445.12      380.97     15.24 o
   3  10   2      497.62      587.56     17.44 o
   4  10   2       96.05      116.88     15.87 o
   5  10   2      566.14      544.83     27.34 o
   6  10   2       56.27       82.32     22.31 o
   7  10   2       60.95      137.46     27.81 o
   8  10   2        0.20       23.25     37.70 o
  -8  11   2       46.76       42.73     27.18 o
  -7  11   2        0.01       19.32     24.51 o
  -5  11   2       57.42       66.45     22.31 o
  -2  11   2       49.54       43.67     14.92 o
  -1  11   2       21.46        8.80     15.08 o
   0  11   2        1.47       17.28     11.78 o
   1  11   2       24.75       32.99     12.10 o
   2  11   2       76.41       62.21     12.57 o
   5  11   2      147.49      116.88     20.89 o
   6  11   2        3.75      -17.60     21.84 o
   8  11   2       29.26       53.57     38.80 o
  -8  12   2       10.23       18.38     31.26 o
  -6  12   2      111.68      149.56     25.92 o
  -5  12   2       53.55       37.08     22.94 o
  -4  12   2      256.92      246.18     24.04 o
  -3  12   2      270.97      240.68     19.32 o
  -2  12   2      627.30      506.34     24.35 o
  -1  12   2      199.44      190.72     18.70 o
   0  12   2     1646.17     2413.40     62.06 o
   1  12   2      384.44      328.97     17.28 o
   2  12   2     1174.39      978.27     26.71 o
   3  12   2      446.78      545.30     24.82 o
   4  12   2      173.03      152.70     20.74 o
   5  12   2       30.74        5.66     20.27 o
  -7  13   2      128.80      164.80     29.85 o
  -6  13   2       75.76       33.46     25.14 o
  -5  13   2      269.48      227.80     27.65 o
  -2  13   2       36.91       15.55     18.54 o
  -1  13   2       83.03       75.41     18.85 o
   0  13   2       20.32       18.70     18.07 o
   1  13   2       34.24       55.77     14.45 o
   2  13   2       38.32       36.29     15.08 o
   5  13   2        0.76        5.66     23.57 o
  -7  14   2       54.94       99.13     30.48 o
  -6  14   2       77.88      147.20     28.12 o
  -5  14   2       70.94       68.97     25.14 o
  -2  14   2       33.28       29.54     18.07 o
  -1  14   2      177.17      249.95     21.99 o
   0  14   2       29.48       22.78     19.17 o
   1  14   2      290.77      325.20     20.27 o
   2  14   2       26.01       19.64     14.45 o
   3  14   2      182.85      214.29     19.64 o
   5  14   2        2.37       41.63     24.35 o
  -7  15   2      282.43      349.24     37.08 o
  -6  15   2       54.51      103.37     32.05 o
  -5  15   2      482.45      529.12     43.52 o
  -2  15   2       22.27       21.52     16.65 o
  -1  15   2      488.72      476.96     31.42 o
   0  15   2      212.21      316.87     22.15 o
   1  15   2      230.11      223.08     20.42 o
   2  15   2        0.48      -13.35     15.71 o
   5  15   2       25.62       47.60     25.14 o
  -6  16   2       86.90       94.42     30.48 o
  -5  16   2        0.04       13.82     26.24 o
  -4  16   2       77.87       69.91     26.55 o
  -2  16   2      147.61      149.25     23.25 o
  -1  16   2      107.53      139.19     20.11 o
   1  16   2      133.77      156.32     18.70 o
   2  16   2       35.95       17.12     20.11 o
   3  16   2      172.42      242.57     28.59 o
   4  16   2        4.98       15.08     24.82 o
   5  16   2       12.31       45.40     26.39 o
   6  16   2        4.40       43.36     29.06 o
  -6  17   2       30.77       28.91     30.32 o
  -5  17   2      364.94      431.24     37.23 o
  -4  17   2       26.55       -2.51     25.61 o
  -3  17   2     1474.04     1278.34     55.46 o
  -2  17   2       13.50      -15.71     21.52 o
  -1  17   2      959.21      980.32     36.13 o
   0  17   2      447.43      761.79     31.42 o
   1  17   2      434.54      465.65     31.26 o
   2  17   2      125.55      127.41     26.39 o
   3  17   2       13.17       12.88     24.98 o
   4  17   2      203.80      197.01     29.69 o
   5  17   2        7.83        9.43     27.65 o
  -5  18   2       25.02       14.45     29.85 o
  -4  18   2      126.02      181.30     30.95 o
  -2  18   2      176.82      211.46     25.29 o
  -1  18   2       43.91       31.11     24.04 o
   0  18   2      486.18      749.22     32.36 o
   1  18   2       37.30       61.58     22.31 o
   2  18   2      222.18      179.57     24.67 o
   4  18   2       55.77       53.10     28.59 o
   5  18   2       64.91       41.63     29.85 o
  -5  19   2      158.51      110.44     45.56 o
  -3  19   2      100.69      117.67     30.16 o
  -2  19   2      100.35       73.52     23.72 o
  -1  19   2      279.29      311.85     29.85 o
   0  19   2       30.10       33.46     26.86 o
   1  19   2      145.62      152.55     24.51 o
   2  19   2      271.29      223.71     26.24 o
   4  19   2       20.24       19.48     29.69 o
   5  19   2        6.57       -2.67     30.01 o
  -4  20   2       28.60       31.58     32.52 o
  -3  20   2       13.86        1.41     28.91 o
  -2  20   2      172.12      188.99     27.96 o
  -1  20   2      112.25      169.83     28.44 o
   0  20   2       43.47       58.60     28.91 o
   1  20   2      185.44      142.65     25.61 o
   2  20   2       22.83        8.17     27.96 o
   4  20   2       42.05       68.34     32.83 o
  -3  21   2      175.00      176.11     35.19 o
  -2  21   2       69.14       68.34     42.73 o
  -1  21   2      304.60      343.58     41.95 o
   0  21   2       59.28      102.90     35.66 o
   1  21   2      267.72      306.35     30.01 o
   2  21   2      118.73       39.43     30.95 o
   3  21   2       44.16       35.66     32.52 o
  -2  22   2      361.84      332.27     52.00 o
  -1  22   2        1.33        6.28     32.99 o
   0  22   2       25.42       25.61     37.08 o
   1  22   2       46.05       22.78     36.29 o
   2  22   2       94.18      149.56     39.90 o
  -9   1   3       10.29      -21.21     51.06 o
  -8   1   3      231.93      184.28     24.19 o
  -7   1   3       41.64       73.84     17.44 o
  -6   1   3      487.21      509.80     18.85 o
  -5   1   3      870.23      935.86     24.19 o
  -4   1   3     2175.63     2055.99     42.42 o
  -3   1   3     3692.31     4898.13     84.05 o
  -2   1   3     7862.70     7402.33    118.30 o
   1   1   3     9175.07     9540.02    179.25 o
   2   1   3     6403.51     5463.06     96.77 o
   3   1   3     1236.88     1559.87     37.86 o
   4   1   3     1013.82      749.53     35.19 o
   5   1   3       29.30       16.81     28.59 o
   6   1   3       70.75       50.27     29.69 o
   8   1   3        2.13       36.76     75.72 o
   9   1   3        1.63       10.37     94.42 o
  -9   2   3       13.29       -9.11     28.44 o
  -8   2   3       23.34       13.51     32.99 o
  -7   2   3       49.73       78.39     20.58 o
  -6   2   3      163.73      198.11     13.98 o
  -5   2   3        0.49        0.00     11.94 o
  -2   2   3       96.40       71.32      5.50 o
  -1   2   3     2743.59     2394.86     43.67 o
   0   2   3     2476.78     4085.59     63.47 o
   1   2   3     4219.30     3808.94     62.37 o
   2   2   3     1011.76      763.99     14.14 o
   3   2   3      335.74      341.23     13.20 o
   4   2   3      480.54      493.93     31.89 o
   5   2   3      164.40      157.26     19.17 o
   6   2   3      360.62      462.19     35.03 o
   7   2   3        0.21       61.43     43.67 o
   8   2   3       53.64       86.72     82.48 o
   9   2   3        0.03      -86.41     90.33 o
  -9   3   3      106.53       74.47     31.11 o
  -8   3   3        1.52      -27.81     32.21 o
  -7   3   3      188.80      222.77     22.15 o
  -6   3   3      166.13      147.83     14.14 o
  -5   3   3       68.44       50.43     11.63 o
  -3   3   3      211.26      259.69     13.51 o
  -2   3   3      128.40      157.73      7.07 o
  -1   3   3      137.88      132.75      7.07 o
   1   3   3      869.59      675.70     12.73 o
   2   3   3      143.30      170.46      8.64 o
   3   3   3      250.35      357.56     15.87 o
   5   3   3      338.40      341.54     18.54 o
   6   3   3       11.71       28.91     15.24 o
   8   3   3        6.08       63.16     49.80 o
   9   3   3        0.76       94.10    143.75 o
  -9   4   3       17.63      -23.88     32.05 o
  -8   4   3        5.18      -33.78     35.35 o
  -7   4   3       61.59       64.88     20.11 o
  -6   4   3       31.90        0.94     13.67 o
  -5   4   3        2.12       -1.41     12.73 o
  -2   4   3       78.55       74.00      6.44 o
  -1   4   3     5640.84     5041.40     78.71 o
   0   4   3      914.47     1474.09     25.14 o
   1   4   3     7852.21     6924.74    107.30 o
   2   4   3       12.36        1.73      4.71 o
   3   4   3      758.27      556.93     14.45 o
   5   4   3      571.74      527.23     22.78 o
   6   4   3       36.09       21.68     19.48 o
   8   4   3        3.67       45.56     33.46 o
   9   4   3       11.38      -29.06    142.65 o
  -9   5   3        0.51      -16.02     43.67 o
  -8   5   3        0.81      -30.01     30.01 o
  -7   5   3       34.99       55.14     19.32 o
  -6   5   3      255.07      342.17     22.31 o
  -5   5   3      388.15      452.77     25.29 o
  -4   5   3      826.07     1183.92     28.12 o
  -3   5   3      940.18      846.62     21.37 o
  -2   5   3     2201.13     1803.06     34.72 o
  -1   5   3     2837.97     2566.73     45.56 o
   1   5   3      824.08      672.24     14.61 o
   2   5   3      842.97      654.17     14.61 o
   5   5   3       27.88      -19.79     19.79 o
   6   5   3       75.73       88.45     22.31 o
   8   5   3        0.01       33.15     29.22 o
  -9   6   3        7.55       24.51     46.82 o
  -8   6   3       86.78      106.99     31.11 o
  -6   6   3      727.10      752.20     47.13 o
  -5   6   3       42.99       82.48     15.24 o
  -4   6   3     1252.31     1203.40     30.48 o
  -2   6   3      973.24      688.89     18.22 o
  -1   6   3     1415.35      911.66     22.15 o
   1   6   3     1467.20      942.45     18.85 o
   2   6   3        0.09       -5.81      5.81 o
   3   6   3     1746.40     1910.20     37.39 o
   4   6   3      172.25      199.52     11.15 o
   5   6   3      197.21      156.47     20.42 o
   6   6   3      191.09      162.76     24.35 o
   8   6   3        2.83        0.31     30.16 o
  -8   7   3        4.14       -0.94     34.88 o
  -7   7   3       23.82       25.29     21.37 o
  -6   7   3       71.57       95.83     20.74 o
  -5   7   3       19.03       10.68     15.87 o
  -3   7   3      136.11      165.43     10.53 o
  -2   7   3      274.01      279.96     11.94 o
  -1   7   3      686.13      581.59     16.65 o
   0   7   3     1089.06     1749.80     38.80 o
   1   7   3     1876.08     1604.33     30.63 o
   2   7   3       40.94       29.69      6.28 o
   3   7   3     1119.23     1044.89     23.09 o
   5   7   3      758.38      714.97     26.55 o
   6   7   3       75.12       56.24     23.25 o
   7   7   3       70.14       51.22     28.59 o
   8   7   3      105.85      120.65     39.43 o
  -8   8   3       79.91       24.35     27.96 o
  -6   8   3      295.38      282.63     25.14 o
  -5   8   3       45.97       35.51     20.89 o
  -4   8   3     1141.01      908.36     23.41 o
  -3   8   3       37.25       33.78      7.23 o
  -2   8   3     2865.79     2588.88     55.77 o
  -1   8   3      135.98      134.95      9.90 o
   1   8   3       62.53       56.40      8.80 o
   2   8   3      696.56      634.06     16.02 o
   4   8   3      110.65      116.73     13.04 o
   5   8   3      157.62      195.59     15.87 o
   6   8   3        6.87       30.95     24.35 o
   7   8   3      134.06      162.44     32.68 o
   8   8   3        3.61      -33.46     33.46 o
  -8   9   3       21.29       48.86     25.14 o
  -7   9   3      398.72      465.65     50.59 o
  -5   9   3      535.19      598.09     30.79 o
  -4   9   3      191.61      206.59     14.61 o
  -3   9   3      454.16      551.90     19.95 o
  -2   9   3      342.85      302.89     14.77 o
  -1   9   3      331.07      321.27     14.61 o
   0   9   3      138.26      189.31     14.61 o
   1   9   3       43.21       38.18      9.11 o
   2   9   3       13.63        4.40      9.58 o
   4   9   3        5.83       -7.70     11.47 o
   5   9   3       65.28       30.48     17.91 o
   8   9   3        3.58       58.13     37.08 o
  -8  10   3       27.66       34.56     26.24 o
  -7  10   3       62.09       45.40     24.04 o
  -5  10   3      309.27      314.99     25.76 o
  -2  10   3       74.01       72.58     13.67 o
  -1  10   3      411.02      442.24     17.60 o
   0  10   3       24.50       14.30     11.78 o
   1  10   3       55.79       59.23     11.63 o
   2  10   3        0.90      -10.84     10.84 o
   5  10   3       13.50      -18.07     18.07 o
   8  10   3        0.32       57.66     47.29 o
  -8  11   3       11.28       39.43     27.34 o
  -5  11   3      262.77      298.34     26.55 o
  -4  11   3      393.62      355.05     23.72 o
  -3  11   3     1010.40      989.11     28.75 o
  -2  11   3     1756.88     1313.69     39.59 o
  -1  11   3     1416.15     1163.81     39.12 o
   1  11   3      979.53      851.65     30.32 o
   2  11   3     3072.40     2388.74     49.49 o
   4  11   3     1477.35     1227.44     41.32 o
   5  11   3       21.56      -11.15     19.17 o
   6  11   3      294.67      310.12     41.16 o
   8  11   3       19.06       54.99     42.10 o
  -7  12   3        2.02      -21.84     26.39 o
  -6  12   3       57.44       75.41     24.98 o
  -5  12   3       11.51        3.93     21.99 o
  -2  12   3        2.47      -17.28     17.28 o
  -1  12   3        4.13       -0.79     16.65 o
   1  12   3       65.49       43.99     13.98 o
   2  12   3       45.54       35.66     13.35 o
   5  12   3       42.87       41.16     20.74 o
   6  12   3      183.31      284.67     39.75 o
  -7  13   3      158.38      125.68     30.01 o
  -6  13   3      251.93      249.64     30.01 o
  -5  13   3      443.36      417.89     30.48 o
  -4  13   3      210.96      183.34     25.61 o
  -3  13   3      450.85      415.53     25.92 o
  -2  13   3       23.32        5.81     18.54 o
  -1  13   3      127.49      130.08     19.48 o
   0  13   3      128.79      188.84     16.97 o
   1  13   3      219.26      246.96     17.12 o
   2  13   3      253.31      234.24     17.28 o
   3  13   3      522.22      757.70     28.44 o
   4  13   3       92.17      131.97     21.05 o
   5  13   3     1056.44      927.22     39.12 o
   7  13   3      321.16      268.80     33.93 o
  -6  14   3      589.07      704.13     40.06 o
  -5  14   3       52.28       26.08     24.67 o
  -4  14   3      445.87      380.97     30.79 o
  -2  14   3      118.84       71.01     18.54 o
  -1  14   3     2008.11     2816.05     99.60 o
   1  14   3     3064.33     2870.72    112.01 o
   2  14   3        2.33        5.97     14.77 o
   3  14   3     1306.35     1089.82     35.66 o
   5  14   3      973.91      863.90     38.65 o
   6  14   3      320.87      327.24     36.13 o
   7  14   3      304.27      257.96     38.33 o
  -5  15   3      354.69      316.40     30.32 o
  -4  15   3      222.45      169.04     27.34 o
  -3  15   3      971.41      976.07     38.18 o
  -2  15   3      298.13      274.61     21.52 o
  -1  15   3     1523.67     1469.22     52.47 o
   0  15   3      924.86     1198.69     39.12 o
   1  15   3     1091.49     1275.04     58.76 o
   2  15   3      310.23      268.17     23.09 o
   3  15   3      628.77      942.46     35.98 o
   4  15   3      444.49      432.82     27.96 o
   5  15   3       49.53       27.96     25.14 o
   6  15   3      367.77      351.91     34.09 o
  -6  16   3       28.37       31.26     29.06 o
  -5  16   3       17.92        9.58     26.08 o
  -4  16   3        7.31      -18.85     24.98 o
  -2  16   3      260.93      298.34     29.85 o
  -1  16   3      802.46      940.26     48.39 o
   1  16   3     1055.93      979.22     32.99 o
   2  16   3       76.13       61.90     17.60 o
   3  16   3      184.45      191.04     24.04 o
   5  16   3       36.70       52.94     26.71 o
   6  16   3       31.03       31.42     29.06 o
  -6  17   3        6.85       33.31     30.16 o
  -5  17   3       11.83        8.01     29.69 o
  -3  17   3       12.71       21.99     26.39 o
  -2  17   3       30.26       42.26     24.04 o
  -1  17   3       25.70       24.35     19.95 o
   1  17   3       10.07        1.57     20.42 o
   2  17   3      306.72      245.55     24.51 o
   3  17   3       18.87       53.10     26.08 o
   4  17   3      227.88      327.56     34.09 o
   5  17   3       14.53       10.68     27.49 o
   6  17   3       57.57       79.02     30.79 o
  -5  18   3       64.44       59.38     32.05 o
  -4  18   3       55.44       75.25     29.54 o
  -3  18   3      268.75      310.43     33.46 o
  -2  18   3        0.90       -4.40     22.78 o
  -1  18   3      508.20      588.19     34.41 o
   0  18   3        0.20        1.10     18.38 o
   1  18   3      461.77      446.96     28.75 o
   2  18   3        2.18      -15.87     20.74 o
   3  18   3      374.93      372.17     43.20 o
   4  18   3       11.24       20.58     27.18 o
   5  18   3      150.74      111.23     31.11 o
  -5  19   3       79.87       74.78     33.46 o
  -3  19   3       85.82       76.51     30.16 o
  -2  19   3       56.72       39.59     24.04 o
  -1  19   3      134.29      115.47     26.08 o
   0  19   3        0.20      -18.22     21.52 o
   1  19   3       37.87       59.86     22.47 o
   2  19   3       10.00       47.44     26.71 o
   3  19   3       51.14       71.48     29.38 o
   5  19   3        0.02       -6.76     29.69 o
  -4  20   3        4.84       13.98     31.11 o
  -3  20   3       86.79       49.17     31.42 o
  -2  20   3        0.23       -0.47     24.82 o
  -1  20   3      239.36      212.24     32.36 o
   0  20   3      103.51      111.86     33.93 o
   1  20   3      112.26       98.19     24.04 o
   2  20   3      200.06      175.48     31.73 o
   4  20   3      263.01      213.03     54.51 o
  -3  21   3        0.78       34.09     32.52 o
  -2  21   3      106.38      149.88     33.93 o
   0  21   3       15.15       60.33     35.35 o
   1  21   3      106.02       89.08     29.06 o
   2  21   3       14.91       30.63     35.51 o
   3  21   3       49.60       42.42     30.95 o
  -2  22   3      326.89      322.69     52.63 o
  -1  22   3      220.18      192.76     40.69 o
   1  22   3      107.80      106.83     56.24 o
   2  22   3       90.42       90.65     38.33 o
  -9   0   4        2.26        2.83     33.78 o
  -5   0   4      895.85      750.63     31.42 o
  -4   0   4      670.90      608.46     22.47 o
  -3   0   4    20302.46    22285.39    515.14 o
  -2   0   4     2271.55     1848.93     45.72 o
   0   0   4      105.86       84.99      8.80 o
   2   0   4     1157.00     1192.25     32.05 o
   3   0   4    21686.62    23125.57    687.32 o
   4   0   4       18.08        9.11     28.44 o
   5   0   4     3467.32     2810.71    205.80 o
   6   0   4        2.12       34.56     40.69 o
   7   0   4      680.27      582.53     69.28 o
   8   0   4      111.47       77.92    114.53 o
   9   0   4       33.12      -59.54    129.61 o
  -9   1   4       46.12      -11.31     28.59 o
  -8   1   4      279.06      369.66     31.42 o
  -7   1   4      188.13      259.69     20.42 o
  -6   1   4       23.84       45.56     14.61 o
  -5   1   4      587.24      549.86     19.01 o
  -2   1   4      459.14      512.78     16.50 o
  -1   1   4      978.33      739.01     15.08 o
   0   1   4      409.93      511.21     12.25 o
   1   1   4      144.71      171.40     10.84 o
   2   1   4      103.92      127.88      7.86 o
   3   1   4     1932.84     2647.64     58.13 o
   5   1   4       95.75       80.75     24.98 o
   6   1   4      136.09      153.17     31.58 o
   7   1   4      289.82      414.28     44.30 o
   8   1   4      177.94      111.70     82.95 o
   9   1   4      141.01       11.63     93.79 o
  -9   2   4       10.55       18.07     28.91 o
  -5   2   4      260.07      265.19     16.50 o
  -2   2   4        5.80        2.04      5.81 o
  -1   2   4     2678.18     2396.91     49.02 o
   0   2   4      881.77     1266.40     22.62 o
   1   2   4     4651.29     4390.69     68.97 o
   2   2   4     1521.73     1480.53     28.59 o
   3   2   4     1536.57     1209.37     27.34 o
   4   2   4      356.39      636.26     21.52 o
   5   2   4      605.31      525.03     21.52 o
   6   2   4       16.64      -15.71     23.72 o
   8   2   4        7.86      -54.83     79.18 o
   9   2   4       23.29       23.57     97.40 o
  -9   3   4        0.33      -26.39     30.32 o
  -8   3   4        0.04       20.58     20.58 o
  -7   3   4        0.23        5.18     20.42 o
  -5   3   4        7.24       18.22     10.68 o
  -4   3   4      185.50      194.02     10.37 o
  -3   3   4      285.87      418.52     15.24 o
  -2   3   4       65.88       52.00      5.97 o
  -1   3   4      831.91      711.36     17.60 o
   0   3   4       50.29       45.56      5.50 o
   1   3   4      790.09      670.35     13.20 o
   2   3   4      747.53      659.36     15.24 o
   3   3   4      398.04      359.29     14.92 o
   5   3   4        2.29      -13.04     14.30 o
   7   3   4       10.86       15.24     26.55 o
   8   3   4       15.03       -0.16     84.36 o
   9   3   4        6.03     -128.35    128.35 o
  -9   4   4        1.40      -31.58     31.58 o
  -8   4   4        0.19      -26.24     26.24 o
  -6   4   4        0.29        7.70     17.12 o
  -4   4   4       44.50       34.88      7.54 o
  -2   4   4      340.24      388.98     11.15 o
  -1   4   4      588.53      492.83     13.67 o
   0   4   4      426.25      714.50     14.61 o
   1   4   4     1961.42     1571.96     28.59 o
   2   4   4       42.50       39.12      6.60 o
   3   4   4     1033.87     1218.48     24.98 o
   5   4   4      319.12      268.80     19.32 o
   6   4   4        8.09       11.15     18.22 o
   7   4   4      101.35       91.90     24.04 o
   8   4   4        5.77       27.49     33.15 o
  -9   5   4       10.08       61.43     37.08 o
  -8   5   4       55.08       29.06     29.06 o
  -7   5   4       83.30      112.64     20.74 o
  -6   5   4      271.69      342.17     27.34 o
  -5   5   4      449.35      477.28     18.85 o
  -4   5   4      886.27     1025.09     24.98 o
  -3   5   4     1186.62     1215.81     25.76 o
  -2   5   4     2803.70     2176.81     41.32 o
  -1   5   4      677.01      576.88     16.65 o
   0   5   4     4244.78     6640.23    109.81 o
   1   5   4        1.99       -5.50      5.50 o
   2   5   4     1697.86     1172.61     21.84 o
   3   5   4      194.31      237.22     10.05 o
   4   5   4      329.75      325.67     13.04 o
   5   5   4      168.46      179.41     18.70 o
   6   5   4        0.82      -11.47     20.42 o
   8   5   4       13.22       33.31     35.66 o
  -8   6   4        9.33       -0.47     21.99 o
  -6   6   4        1.60       17.28     19.79 o
  -5   6   4      846.89      756.76     28.59 o
  -2   6   4      103.55      108.71      8.48 o
  -1   6   4     2214.45     2121.98     48.39 o
   1   6   4     1195.66     1079.29     21.05 o
   2   6   4      482.92      535.87     13.82 o
   4   6   4      312.72      390.40     19.01 o
   5   6   4       77.47       41.32     20.42 o
   6   6   4      182.15      216.64     26.71 o
   7   6   4       10.99       68.97     29.54 o
   8   6   4       15.53       63.63     31.11 o
  -8   7   4        0.80       23.09     23.25 o
  -7   7   4       71.42       71.17     21.68 o
  -6   7   4        7.82       33.31     20.42 o
  -5   7   4       67.30       40.22     18.22 o
  -4   7   4      211.82      283.88     13.82 o
  -2   7   4     1442.15     1004.20     26.08 o
  -1   7   4       47.50       32.99      9.74 o
   0   7   4     2285.28     3125.70     62.84 o
   1   7   4      461.71      420.72     11.94 o
   2   7   4     2196.42     1526.25     29.69 o
   3   7   4      386.00      393.23     13.20 o
   4   7   4      354.97      322.69     13.67 o
   5   7   4      746.09      685.28     27.96 o
   7   7   4      118.43       93.95     30.16 o
  -8   8   4        0.72      -23.72     23.72 o
  -7   8   4       28.66       14.92     22.78 o
  -6   8   4        4.06        2.04     21.21 o
  -5   8   4        0.99        7.38     20.42 o
  -3   8   4      291.52      346.88     16.34 o
  -2   8   4        8.45        5.97     10.68 o
  -1   8   4       23.20       22.15     11.78 o
   1   8   4      175.23      124.11      9.58 o
   2   8   4      636.76      586.93     15.71 o
   5   8   4       21.94       -3.14     15.08 o
   6   8   4        5.59       21.37     20.58 o
   7   8   4        1.90       -3.77     25.45 o
   8   8   4       18.11       19.48     34.56 o
  -8   9   4       73.34       32.99     30.16 o
  -7   9   4        4.38       49.02     23.88 o
  -5   9   4        0.17        6.91     20.27 o
  -4   9   4       13.44       11.47     14.77 o
  -3   9   4      170.68      184.12     14.30 o
  -2   9   4        1.11       17.12     11.94 o
  -1   9   4      225.18      207.06     14.30 o
   0   9   4        2.07        8.95     10.37 o
   1   9   4      401.29      390.87     13.98 o
   2   9   4      179.27      167.31     10.68 o
   4   9   4       34.05       48.54     15.08 o
   5   9   4        0.06      -19.32     19.32 o
   7   9   4       50.62       28.59     27.34 o
   8   9   4        0.83       11.63     34.72 o
  -8  10   4       17.82       38.96     26.55 o
  -6  10   4       77.93      103.06     24.51 o
  -5  10   4      107.03      127.10     22.78 o
  -4  10   4      307.73      328.66     23.88 o
  -3  10   4      112.24      123.48     14.61 o
  -2  10   4      507.40      502.88     22.47 o
   0  10   4     1344.01     2098.10     50.27 o
   1  10   4       68.26      108.71     11.47 o
   2  10   4       26.16       13.20     11.31 o
   4  10   4       22.05       46.03     18.70 o
   5  10   4       63.54       13.20     19.01 o
   7  10   4       33.16       79.65     29.54 o
   8  10   4       16.61       36.29     35.98 o
  -8  11   4       38.84       42.89     27.81 o
  -7  11   4      127.56      120.65     27.18 o
  -6  11   4       13.14       -3.14     23.41 o
  -5  11   4      509.96      511.52     41.95 o
  -3  11   4      546.83      524.09     22.15 o
  -2  11   4      104.32       97.40     17.75 o
  -1  11   4      663.09      658.10     26.08 o
   0  11   4      289.66      511.05     19.48 o
   1  11   4      101.11      102.90     17.44 o
   2  11   4       71.72       59.23     12.73 o
   3  11   4       74.57      112.64     16.18 o
   4  11   4       64.35       98.97     19.48 o
   5  11   4        0.21       -3.14     19.32 o
   6  11   4       74.74       48.39     21.52 o
   7  11   4       66.87      118.93     25.61 o
  -7  12   4       38.15       42.26     27.18 o
  -6  12   4      552.25      571.54     43.36 o
  -5  12   4      388.92      373.59     28.75 o
  -4  12   4     1622.19     1389.88     45.40 o
  -3  12   4     2519.43     2277.04     56.87 o
  -2  12   4     1974.05     1421.62     43.52 o
  -1  12   4     4222.82     4023.38     96.30 o
   1  12   4     2859.03     2091.66     70.07 o
   2  12   4      760.56      679.62     21.84 o
   3  12   4     1331.18     1437.17     42.10 o
   4  12   4      115.56      161.34     20.58 o
   5  12   4      332.23      296.61     29.22 o
   6  12   4        1.85      -20.89     20.89 o
   7  12   4       26.65       36.29     26.24 o
  -7  13   4      315.44      411.14     39.43 o
  -6  13   4       71.02        9.43     24.98 o
  -5  13   4      563.61      625.74     47.76 o
  -4  13   4      111.96      142.02     24.98 o
  -3  13   4      544.48      812.06     33.15 o
  -2  13   4      144.27      140.76     20.27 o
  -1  13   4      190.94      160.40     20.42 o
   1  13   4        2.46       31.58     14.92 o
   2  13   4       92.63      109.66     15.87 o
   3  13   4       53.47       40.69     16.34 o
   5  13   4       32.04       14.45     21.05 o
   6  13   4        1.71      -21.52     21.52 o
  -7  14   4       56.32       12.10     29.69 o
  -6  14   4       97.88       92.22     27.81 o
  -5  14   4       63.09       64.41     25.29 o
  -4  14   4      164.41      217.90     27.65 o
  -2  14   4      506.34      488.43     24.98 o
  -1  14   4       68.13       91.59     19.17 o
   1  14   4      213.86      255.76     17.60 o
   2  14   4       83.24       69.12     16.97 o
   3  14   4      120.66      117.36     17.75 o
   4  14   4        6.15       24.82     20.27 o
   5  14   4       24.94       -5.50     21.52 o
   6  14   4       27.17       27.49     23.88 o
   7  14   4        9.80       20.27     29.06 o
  -7  15   4       89.35       31.73     30.48 o
  -6  15   4       15.40       24.04     28.28 o
  -5  15   4      410.64      358.35     32.52 o
  -3  15   4      849.66     1028.23     39.90 o
  -2  15   4      199.92      175.95     20.27 o
  -1  15   4     1753.03     1963.46     71.64 o
   0  15   4      150.08      186.32     16.02 o
   1  15   4     1807.68     1814.37     84.84 o
   2  15   4      310.76      240.68     19.64 o
   3  15   4      622.42      515.77     29.54 o
   4  15   4      143.39      126.31     22.62 o
   5  15   4      361.77      281.84     26.86 o
   6  15   4      149.07      169.51     46.66 o
  -6  16   4      114.07       54.67     38.80 o
  -5  16   4      124.77      138.09     30.01 o
  -4  16   4      201.03      194.96     29.06 o
  -2  16   4       80.31       48.54     23.25 o
  -1  16   4       84.95      111.07     19.64 o
   0  16   4      341.76      512.78     24.35 o
   1  16   4      445.78      346.10     23.09 o
   2  16   4       11.00       24.35     16.81 o
   3  16   4      500.64      555.20     38.18 o
   4  16   4       31.44       39.28     21.99 o
   5  16   4      232.08      139.19     25.61 o
   6  16   4       13.71        0.94     28.44 o
  -6  17   4      178.77      240.21     45.25 o
  -5  17   4       59.89       64.25     30.63 o
  -4  17   4      232.10      305.88     32.68 o
  -3  17   4       14.95       -4.24     24.82 o
  -2  17   4      487.05      456.22     31.73 o
  -1  17   4        5.16       10.21     19.32 o
   0  17   4     1195.41     1602.28     46.35 o
   1  17   4       68.41       35.35     20.74 o
   2  17   4      423.74      394.17     27.02 o
   3  17   4      503.84      470.52     34.56 o
   4  17   4      195.07      177.05     28.91 o
   5  17   4       78.79      114.37     31.73 o
   6  17   4       22.40       84.99     38.02 o
  -5  18   4      114.25       62.84     31.89 o
  -4  18   4       13.81       16.97     28.59 o
  -2  18   4        6.95      -10.05     24.35 o
  -1  18   4       38.97       25.61     24.51 o
   1  18   4       15.90       -7.07     20.74 o
   2  18   4        8.74      -19.17     20.42 o
   5  18   4        1.37      -24.35     28.28 o
  -5  19   4        5.85       16.02     32.68 o
  -4  19   4      380.92      343.74     36.60 o
  -3  19   4        4.91       20.27     29.69 o
  -2  19   4     1192.25     1007.65     45.87 o
  -1  19   4        5.17        6.44     24.04 o
   0  19   4     1047.86     1621.92     57.97 o
   1  19   4        0.73       -5.18     21.52 o
   2  19   4     1116.33      984.72     48.23 o
   3  19   4       24.21       11.63     27.65 o
   4  19   4      377.74      400.61     35.35 o
  -3  20   4      313.90      262.05     35.98 o
  -2  20   4       25.66       20.89     25.45 o
  -1  20   4      192.97      258.90     41.79 o
   1  20   4       91.05      115.78     27.81 o
   2  20   4        7.57       17.28     34.09 o
   3  20   4      127.98      190.56     36.29 o
   4  20   4        1.68       -1.41     29.38 o
  -3  21   4        0.53       27.65     32.83 o
  -2  21   4       76.51       72.58     32.36 o
  -1  21   4        1.54       -7.86     51.22 o
   1  21   4       38.44       38.18     34.88 o
   2  21   4       64.61       37.08     36.92 o
  -2  22   4      129.59      118.93     45.25 o
  -1  22   4      386.89      508.22     47.29 o
   0  22   4      123.07      197.63     40.38 o
   1  22   4      813.05      724.71    128.04 o
   2  22   4      143.87       88.13     38.18 o
  -9   1   5      109.42       80.44     23.41 o
  -8   1   5        7.22       10.37     18.54 o
  -7   1   5      284.37      222.46     20.11 o
  -6   1   5       53.14       53.73     16.50 o
  -5   1   5      484.30      449.47     16.65 o
  -4   1   5      596.61      485.60     13.98 o
  -2   1   5     1617.32     1044.41     20.11 o
  -1   1   5      543.69      495.34     11.15 o
   0   1   5     1603.60     2061.34     34.41 o
   1   1   5       44.28       37.08      7.86 o
   2   1   5      574.94      393.85     10.84 o
   3   1   5      507.67      608.30     15.87 o
   4   1   5       94.29       49.80     12.10 o
   5   1   5      828.00      729.27     51.69 o
   6   1   5        6.70       55.46     27.81 o
   7   1   5      258.88      280.58     44.30 o
   8   1   5        6.29       12.73     83.89 o
  -9   2   5       11.98      -24.04     24.04 o
  -8   2   5       59.27       82.01     19.64 o
  -7   2   5       44.73       58.13     18.22 o
  -6   2   5      301.71      318.60     20.11 o
  -4   2   5      654.72      783.78     21.21 o
  -2   2   5     1067.53      967.43     28.44 o
  -1   2   5      806.54      815.52     20.11 o
   1   2   5      434.72      713.09     30.63 o
   2   2   5      280.58      291.42     12.57 o
   4   2   5      114.05      176.90     20.42 o
   5   2   5       81.64       62.37     18.38 o
   6   2   5       14.15       13.98     16.34 o
   8   2   5        5.38      -77.61     77.61 o
  -9   3   5       10.85       14.30     31.73 o
  -8   3   5       71.04       64.57     23.41 o
  -7   3   5       58.77       69.75     18.38 o
  -6   3   5       81.80      105.10     18.54 o
  -5   3   5      253.83      304.31     21.37 o
  -4   3   5      850.54      950.00     22.31 o
  -2   3   5     2660.69     2339.88     41.32 o
  -1   3   5      209.10      210.05      8.95 o
   1   3   5        0.05       10.53      6.44 o
   2   3   5     1522.91     1385.80     27.49 o
   3   3   5      242.01      284.04     17.60 o
   4   3   5      397.56      558.03     24.35 o
   5   3   5       13.64       16.97     14.77 o
   6   3   5      108.61      107.93     18.70 o
   7   3   5       34.08       60.80     31.26 o
   8   3   5       11.15      -33.93     50.43 o
  -9   4   5       12.41      -24.04     27.96 o
  -8   4   5        7.08       -0.79     21.68 o
  -7   4   5      171.78      159.14     25.61 o
  -6   4   5        1.90       -1.10     15.87 o
  -5   4   5      752.62      783.78     22.47 o
  -4   4   5      409.85      447.27     14.77 o
  -2   4   5     4177.08     3543.44     62.37 o
  -1   4   5     3078.04     2771.91    107.14 o
   0   4   5      767.93     1019.75     19.95 o
   1   4   5     2851.12     2584.80     62.53 o
   2   4   5     4033.14     3334.33     57.34 o
   3   4   5      723.46      617.73     16.18 o
   4   4   5      802.98      740.11     21.05 o
   5   4   5        0.66      -15.40     15.40 o
   6   4   5      218.62      287.34     29.06 o
   8   4   5      110.00      103.69     45.40 o
  -9   5   5       38.49       31.11     35.98 o
  -8   5   5      127.23       87.98     25.61 o
  -7   5   5      115.66      114.21     21.21 o
  -6   5   5       31.47       38.65     19.79 o
  -5   5   5      528.20      485.13     20.11 o
  -2   5   5      339.93      287.65     11.15 o
  -1   5   5      506.86      527.39     16.34 o
   1   5   5        1.44        5.50      6.13 o
   2   5   5      759.07      570.91     14.14 o
   4   5   5       48.29       75.88     10.05 o
   5   5   5      100.89       80.91     16.81 o
   6   5   5        0.03      -14.92     18.70 o
   8   5   5       50.11       24.82     25.92 o
  -8   6   5       10.80      -10.05     24.98 o
  -5   6   5     1287.53     1184.86     43.36 o
  -3   6   5     7732.90     7412.54    137.94 o
  -2   6   5       88.32       94.26      8.95 o
  -1   6   5    14593.47    15935.64    354.74 o
   0   6   5     2602.86     4134.45     81.54 o
   1   6   5     8031.23     7605.31    146.89 o
   2   6   5      730.43      543.42     13.67 o
   3   6   5     1471.84     1629.62     33.31 o
   4   6   5      802.38      876.00     22.78 o
   5   6   5      370.70      339.97     21.52 o
   6   6   5      257.61      293.00     42.73 o
   8   6   5       21.60       64.88     27.96 o
  -6   7   5        1.79       23.72     20.89 o
  -5   7   5       64.63       77.61     31.58 o
  -2   7   5      534.10      549.70     16.65 o
  -1   7   5       66.17       65.35     11.94 o
   0   7   5      837.42     1188.95     27.81 o
   1   7   5        0.00       -3.30      7.23 o
   2   7   5      557.85      457.80     13.82 o
   5   7   5        0.28      -12.57     13.20 o
   6   7   5       36.68       57.81     24.04 o
   7   7   5        8.93       21.37     24.98 o
   8   7   5      121.22      156.00     34.09 o
  -8   8   5        0.13      -17.60     24.35 o
  -5   8   5       36.72       42.26     20.74 o
  -4   8   5      817.68      950.78     27.18 o
  -3   8   5       60.27       76.82     12.88 o
  -2   8   5     2742.01     2267.77     48.07 o
  -1   8   5      295.64      243.51     19.95 o
   0   8   5     3652.33     5879.70    127.25 o
   1   8   5      926.35      800.28     19.64 o
   2   8   5     3835.04     3068.52     56.40 o
   3   8   5      494.71      662.81     17.44 o
   4   8   5     1611.38     1310.39     30.63 o
   5   8   5      111.03       68.97     16.81 o
   6   8   5      569.08      549.07     31.26 o
   7   8   5       62.25       54.36     26.24 o
   8   8   5      130.69      110.76     47.76 o
  -8   9   5      150.47      131.18     31.11 o
  -6   9   5      151.04      104.79     23.72 o
  -5   9   5      418.99      380.66     26.71 o
  -4   9   5       22.82       31.73     19.48 o
  -3   9   5     1016.68     1282.90     32.68 o
  -2   9   5        0.42       -0.94     14.61 o
  -1   9   5     1598.64     1492.00     62.21 o
   0   9   5       36.75       55.14     11.31 o
   1   9   5      849.03      804.83     48.23 o
   2   9   5      108.14       78.71     10.37 o
   3   9   5      223.42      226.70     12.41 o
   4   9   5       71.46      118.45     16.65 o
   5   9   5        2.56        5.18     18.22 o
   7   9   5       37.35       35.82     27.81 o
   8   9   5       53.37      160.09     46.03 o
  -8  10   5       41.20       29.69     27.02 o
  -7  10   5       46.88       38.65     25.29 o
  -6  10   5       97.17      112.96     28.91 o
  -5  10   5      265.18      253.09     25.14 o
  -4  10   5       30.16       50.27     19.64 o
  -3  10   5     1220.95     1037.34     29.69 o
  -2  10   5       74.12       46.66     16.34 o
  -1  10   5     2000.19     2436.02    110.13 o
   0  10   5       63.72      107.30     13.51 o
   1  10   5     2483.30     2260.85     82.48 o
   2  10   5      410.39      396.53     15.40 o
   3  10   5     1070.48     1259.49     30.79 o
   4  10   5      129.33      143.75     20.74 o
   5  10   5      303.22      297.71     23.88 o
   7  10   5       33.42       46.50     28.44 o
  -8  11   5        7.84       -3.46     27.65 o
  -7  11   5       46.57       62.37     27.49 o
  -5  11   5       99.79      124.11     24.35 o
  -4  11   5      104.43      142.02     20.58 o
  -3  11   5       71.06       88.13     18.07 o
  -2  11   5      723.48      558.18     24.82 o
  -1  11   5      183.30      188.99     27.81 o
   0  11   5      936.43     1147.79     36.92 o
   1  11   5      818.55      691.25     22.78 o
   2  11   5      599.29      494.24     19.17 o
   3  11   5     1131.99      931.93     30.79 o
   5  11   5      217.84      240.21     24.35 o
  -7  12   5       28.93       99.60     33.93 o
  -6  12   5      267.65      306.51     30.79 o
  -5  12   5      131.14      135.74     25.76 o
  -2  12   5       31.78       24.98     18.54 o
  -1  12   5      721.45      646.63     27.02 o
   0  12   5       22.00        0.31     13.35 o
   1  12   5      419.86      454.65     19.64 o
   2  12   5      454.03      461.25     20.42 o
   4  12   5      194.85      175.33     21.37 o
   5  12   5       34.13       11.94     20.58 o
   6  12   5      118.81      124.11     23.41 o
   7  12   5        2.07       32.36     24.51 o
  -6  13   5      224.43      230.63     33.31 o
  -5  13   5      271.94      249.32     28.12 o
  -4  13   5     1727.84     1359.72     54.67 o
  -3  13   5       35.23       69.91     20.42 o
  -2  13   5     3423.87     2623.13     67.87 o
  -1  13   5      464.19      459.84     24.82 o
   0  13   5     4124.31     6204.90    129.77 o
   1  13   5      333.58      341.38     18.70 o
   2  13   5     2610.12     1942.88     49.49 o
   4  13   5     1084.20      893.91     36.13 o
   5  13   5       90.13       86.09     22.15 o
   6  13   5      265.31      298.65     27.18 o
   7  13   5       28.96       70.70     26.08 o
  -5  14   5       50.31       33.46     26.39 o
  -4  14   5       31.69       11.63     24.35 o
  -3  14   5       10.20       43.20     20.58 o
  -2  14   5        6.57       -5.66     17.75 o
  -1  14   5       63.74       66.77     18.70 o
   1  14   5       70.93       55.14     14.61 o
   2  14   5        1.17       -2.98     15.55 o
   3  14   5        3.92       -6.13     19.17 o
   4  14   5        0.38       -2.04     19.95 o
   5  14   5      185.36      201.56     24.67 o
   6  14   5        0.10       21.68     31.58 o
   7  14   5      117.12       83.26     44.93 o
  -5  15   5       50.36       22.62     26.55 o
  -2  15   5        0.06        4.08     18.22 o
  -1  15   5       40.48       34.72     15.40 o
   1  15   5       38.92       20.27     14.30 o
   2  15   5        9.81       20.27     16.50 o
   5  15   5      156.40      168.57     24.98 o
   6  15   5        4.71       -8.17     24.82 o
  -6  16   5        9.78       21.52     29.85 o
  -5  16   5      331.55      433.92     36.29 o
  -4  16   5       25.99       40.53     26.55 o
  -2  16   5       96.45       55.30     23.88 o
  -1  16   5      316.07      290.17     22.62 o
   0  16   5        1.57        5.50     16.50 o
   1  16   5      351.70      321.74     21.21 o
   2  16   5      159.20      162.44     19.48 o
   3  16   5       95.36       90.49     21.68 o
   4  16   5      109.11      101.49     23.09 o
   5  16   5       10.97      -11.00     23.09 o
   6  16   5       34.61       33.78     26.71 o
  -6  17   5        3.81        8.01     30.63 o
  -5  17   5        4.86      -26.71     29.38 o
  -2  17   5       49.54       72.11     24.51 o
  -1  17   5        0.20       10.84     19.64 o
   1  17   5        8.43       15.08     20.11 o
   2  17   5      175.12      209.73     23.25 o
   5  17   5       12.88        9.90     27.81 o
  -5  18   5       55.13       95.83     33.15 o
  -4  18   5      221.46      248.54     33.31 o
  -3  18   5      300.29      291.42     32.99 o
  -2  18   5       28.31       12.10     24.51 o
  -1  18   5      580.40      472.56     32.99 o
   1  18   5      172.07      200.15     23.09 o
   2  18   5      309.85      345.31     34.72 o
   3  18   5       32.28       53.57     26.55 o
   4  18   5      180.76      173.28     35.82 o
   5  18   5        0.31      -13.51     29.22 o
  -5  19   5       60.82       -2.20     32.83 o
  -3  19   5        5.33        8.17     29.54 o
  -2  19   5      127.94      164.49     28.12 o
  -1  19   5       49.40       61.11     24.98 o
   0  19   5      239.79      376.57     30.79 o
   1  19   5       47.60       32.68     24.98 o
   2  19   5       93.73       80.59     32.99 o
   3  19   5        0.75       -5.50     27.34 o
   4  19   5        0.71       88.76     45.56 o
  -4  20   5        8.16       -7.54     31.89 o
  -3  20   5      164.50      202.98     35.98 o
  -2  20   5        0.45        0.00     32.83 o
  -1  20   5       60.38       93.00     33.46 o
   0  20   5       56.48       87.03     33.93 o
   1  20   5      104.85      140.61     28.75 o
   2  20   5        6.13       -4.56     33.62 o
   4  20   5        5.64      -11.47     33.46 o
  -3  21   5      240.61      205.18     36.76 o
  -2  21   5      139.79       65.35     63.94 o
  -1  21   5      111.03      132.75     37.86 o
   0  21   5       93.27       93.48     37.23 o
   1  21   5      150.17      132.28     38.02 o
   2  21   5       20.96       15.87     36.45 o
   3  21   5      303.38      316.72     48.23 o
  -2  22   5        7.08       -4.40     42.10 o
  -1  22   5      144.14      197.48     40.22 o
   0  22   5      147.73      185.69     40.38 o
   1  22   5      189.91      223.56     60.80 o
  -9   0   6       58.26       75.09     31.26 o
  -8   0   6        9.93       18.85     26.55 o
  -6   0   6      190.10      179.72     25.45 o
  -5   0   6      153.87      147.83     15.71 o
  -4   0   6       63.45       42.89     12.41 o
  -3   0   6     1441.78     1076.15     35.35 o
  -2   0   6      448.65      385.53     14.61 o
  -1   0   6     3383.93     3161.21     73.05 o
   2   0   6     1120.22      849.61     25.45 o
   4   0   6      362.31      415.69     19.64 o
   5   0   6        8.46       12.88     18.07 o
   6   0   6       15.09       16.50     43.99 o
   7   0   6      151.51      313.26     85.62 o
   8   0   6        5.14       39.28     57.03 o
  -9   1   6       81.76       85.78     30.48 o
  -6   1   6        0.20       29.38     16.18 o
  -2   1   6      227.97      256.86      9.43 o
  -1   1   6      216.88      252.15      8.95 o
   2   1   6       92.27       99.60      7.54 o
   5   1   6      193.58      167.16     17.28 o
   6   1   6       92.63      109.81     31.11 o
   7   1   6      164.12      167.78     38.65 o
   8   1   6        4.05      -37.39     37.39 o
  -9   2   6       10.54      -12.25     25.29 o
  -8   2   6       11.34      -10.37     20.11 o
  -7   2   6      244.71      313.10     22.15 o
  -6   2   6       16.16       26.39     15.87 o
  -5   2   6     1017.29      956.12     24.04 o
  -3   2   6     1659.93     1400.72     26.55 o
  -2   2   6      237.10      250.58      9.27 o
  -1   2   6      870.37      778.91     18.85 o
   2   2   6       73.90       70.38      7.23 o
   3   2   6      110.28      114.53      7.86 o
   5   2   6      132.68      169.36     16.81 o
   6   2   6       17.12       24.51     18.07 o
   7   2   6       52.70       44.77     33.62 o
   8   2   6        7.78      -43.83     48.39 o
  -9   3   6        0.67      -15.40     24.04 o
  -8   3   6       48.45       44.15     23.88 o
  -7   3   6       12.44       21.99     17.91 o
  -6   3   6      181.34      206.27     18.85 o
  -5   3   6      170.31      198.42     23.88 o
  -2   3   6      226.66      244.92     11.78 o
  -1   3   6      395.48      467.06     13.51 o
   1   3   6       13.22       24.82      8.01 o
   2   3   6       53.62       37.86      4.87 o
   4   3   6      187.72      207.69     12.57 o
   5   3   6       34.44       13.67     15.08 o
   8   3   6        2.99       21.99     53.41 o
  -9   4   6        8.58       15.08     24.51 o
  -8   4   6        2.35        3.77     23.41 o
  -6   4   6       51.18       55.93     16.97 o
  -5   4   6       24.49       32.05     11.78 o
  -2   4   6      478.39      525.82     15.71 o
  -1   4   6        3.06        0.31      8.33 o
   1   4   6       20.11       11.94      7.38 o
   2   4   6      582.19      556.77     13.82 o
   4   4   6      168.10      181.45     13.35 o
   5   4   6        9.43      -13.04     15.08 o
   6   4   6       35.97       55.61     19.32 o
   8   4   6       12.07      -32.36     32.36 o
  -8   5   6        3.50      -13.51     29.38 o
  -6   5   6        8.78       22.47     19.01 o
  -5   5   6       18.96       15.40     17.12 o
  -4   5   6       75.09       81.22     11.63 o
  -3   5   6      991.08      850.39     21.52 o
  -2   5   6      407.35      286.40     13.20 o
  -1   5   6     4011.42     3371.57     99.92 o
   0   5   6      615.03      679.31     18.38 o
   1   5   6     6369.65     6032.56    174.38 o
   2   5   6      318.15      246.65      9.43 o
   3   5   6     3404.44     3563.54     63.94 o
   4   5   6       21.28        5.18      7.38 o
   5   5   6     1050.00      972.62     41.47 o
  -8   6   6       15.29       35.19     26.71 o
  -7   6   6       23.63       35.82     21.37 o
  -6   6   6      142.76      244.45     43.99 o
  -5   6   6      155.33      184.75     27.02 o
  -2   6   6      413.86      429.99     16.02 o
  -1   6   6     1568.28     1376.53    113.11 o
   0   6   6      953.26     1538.50     33.62 o
   1   6   6     2238.74     2217.65     72.11 o
   2   6   6      102.83       83.11      8.01 o
   3   6   6      653.65      734.61     19.79 o
   4   6   6       13.24        6.91     10.84 o
   5   6   6      313.98      320.33     16.65 o
   6   6   6       17.49      -20.58     20.58 o
   7   6   6       37.32       66.93     24.82 o
   8   6   6       24.30       33.93     41.32 o
  -8   7   6      130.54      148.78     28.91 o
  -6   7   6      278.38      286.87     25.61 o
  -5   7   6      131.77      123.33     23.57 o
  -4   7   6      908.66      858.88     26.39 o
  -3   7   6      184.53      222.14     14.92 o
  -2   7   6     1433.98     1156.27     31.42 o
  -1   7   6     2755.75     2467.13    107.14 o
   0   7   6     2703.43     4403.73     96.46 o
   1   7   6     1975.18     1529.39     51.37 o
   2   7   6      369.92      352.54     12.10 o
   3   7   6      444.88      465.49     14.14 o
   4   7   6      140.86       96.77     13.04 o
   5   7   6      173.30      183.97     16.18 o
   6   7   6       26.06       39.28     20.74 o
   7   7   6        1.45       49.49     26.71 o
   8   7   6       17.69       20.11     28.59 o
  -8   8   6       19.64       27.96     25.61 o
  -7   8   6        2.68       -6.13     22.31 o
  -6   8   6       18.70       44.46     22.15 o
  -5   8   6       42.10       33.93     20.89 o
  -2   8   6       41.22       43.36     14.61 o
  -1   8   6      198.73      152.39     14.61 o
   0   8   6      145.69      235.18     13.04 o
   1   8   6      184.48      179.72     10.05 o
   2   8   6       15.06       -1.57      9.74 o
   3   8   6      280.20      384.90     13.35 o
   5   8   6       11.91        0.47     16.02 o
   6   8   6        4.24        5.34     18.85 o
   7   8   6        0.01       24.35     26.39 o
   8   8   6        2.47       -4.56     29.85 o
  -8   9   6       96.81       99.92     27.49 o
  -7   9   6        7.05       41.16     24.19 o
  -6   9   6      230.16      227.17     26.24 o
  -5   9   6       70.13       71.80     22.31 o
  -4   9   6      123.86      152.86     21.21 o
  -2   9   6      102.73      113.43     16.65 o
  -1   9   6      750.91      727.54     26.39 o
   0   9   6      364.94      610.81     21.05 o
   1   9   6      387.70      379.40     20.11 o
   2   9   6      174.47      146.10     11.47 o
   3   9   6       46.88       66.14     11.31 o
   4   9   6      494.34      827.61     29.85 o
   5   9   6       96.85      134.01     18.38 o
   6   9   6      302.19      357.56     31.89 o
   7   9   6       27.11       21.68     28.12 o
   8   9   6        3.81       10.68     38.33 o
  -8  10   6       29.21       47.92     27.81 o
  -7  10   6       56.02       54.67     26.39 o
  -6  10   6      153.13      151.29     25.92 o
  -5  10   6      258.55      364.32     27.96 o
  -2  10   6      330.42      287.18     16.65 o
  -1  10   6       43.94       33.31     16.02 o
   1  10   6       47.38       37.70     12.57 o
   2  10   6     1291.50      995.56     24.82 o
   3  10   6      167.65      144.38     14.92 o
   4  10   6      957.21     1388.94     41.00 o
   5  10   6       12.60      -12.57     19.32 o
   6  10   6      495.21      614.11     51.06 o
   7  10   6        1.16       -2.51     24.67 o
  -7  11   6       55.35       70.54     33.15 o
  -6  11   6        8.53       35.51     24.35 o
  -5  11   6        1.34       20.42     22.47 o
  -4  11   6       15.49       37.86     19.32 o
  -2  11   6        0.18        4.40     17.75 o
  -1  11   6      122.83      109.50     12.57 o
   0  11   6      105.20      146.10     15.24 o
   1  11   6       31.80       28.44     13.35 o
   2  11   6       10.51       18.07     11.63 o
   5  11   6       64.98       51.22     20.74 o
   6  11   6       83.07       95.68     22.15 o
   7  11   6      100.73       57.81     32.52 o
  -7  12   6        9.92       51.06     27.96 o
  -6  12   6        3.03      -21.68     25.14 o
  -5  12   6       46.05       76.98     24.35 o
  -3  12   6       21.81       23.09     19.48 o
  -2  12   6      288.28      260.48     21.84 o
  -1  12   6       33.79       43.83     12.41 o
   0  12   6     2055.02     2846.85     63.63 o
   1  12   6        5.36        5.66     13.98 o
   2  12   6     2137.93     1750.12     43.20 o
   3  12   6      208.02      195.43     19.64 o
   4  12   6     1047.98     1076.78     39.12 o
   5  12   6      108.35       80.28     22.31 o
  -7  13   6      119.12      107.30     30.48 o
  -6  13   6        1.04       -6.13     25.29 o
  -5  13   6      105.16      119.40     27.02 o
  -3  13   6      103.47       95.20     21.05 o
  -2  13   6      338.69      300.22     22.15 o
  -1  13   6      134.47      100.07     16.34 o
   0  13   6      726.13      992.57     29.85 o
   1  13   6      182.63      167.47     16.02 o
   2  13   6      576.68      432.19     22.62 o
   4  13   6      175.63      185.07     22.94 o
   5  13   6        1.18       -0.16     21.05 o
   6  13   6       87.45      127.57     24.98 o
   7  13   6       52.35       78.55     26.39 o
  -7  14   6       30.38       26.08     29.69 o
  -6  14   6       11.10       18.07     27.18 o
  -5  14   6       79.16       38.18     26.08 o
  -4  14   6        8.49       -8.64     25.14 o
  -3  14   6       14.52       -5.18     20.58 o
  -2  14   6        2.75       -4.87     17.60 o
  -1  14   6       40.28       26.39     15.08 o
   0  14   6        0.08        0.16     13.35 o
   1  14   6       53.39       38.49     14.14 o
   2  14   6        5.55        8.17     15.71 o
   4  14   6       24.66       11.47     20.42 o
   5  14   6        0.30       -5.50     21.37 o
   6  14   6       13.55       30.01     24.67 o
  -6  15   6       99.19      144.06     37.08 o
  -5  15   6       39.86       25.61     26.55 o
  -4  15   6      251.05      266.92     31.11 o
  -3  15   6      223.79      217.11     25.14 o
  -2  15   6      147.43      130.24     22.31 o
  -1  15   6       12.33       -0.79     18.22 o
   1  15   6       10.48       19.48     14.92 o
   2  15   6        3.57       -1.57     16.50 o
   3  15   6       13.97       40.69     20.11 o
   4  15   6        0.92       16.50     20.89 o
   5  15   6        2.87       17.91     22.78 o
   6  15   6        0.55       18.85     25.29 o
  -6  16   6        3.24      -20.42     29.06 o
  -5  16   6       29.83       27.65     27.65 o
  -2  16   6        9.74       -2.36     23.57 o
  -1  16   6       52.29       31.42     19.64 o
   0  16   6       59.80       96.77     17.28 o
   1  16   6       25.51       38.02     16.97 o
   2  16   6        4.12      -16.97     16.97 o
   4  16   6        3.51       38.02     21.68 o
   5  16   6        1.53      -14.14     23.41 o
   6  16   6        0.07        0.79     25.61 o
  -5  17   6        6.31      -10.05     34.72 o
  -4  17   6      460.59      488.27     38.02 o
  -3  17   6      235.64      231.88     31.26 o
  -2  17   6     1139.13      963.98     43.05 o
  -1  17   6      136.89      208.79     22.15 o
   0  17   6      674.76      977.49     36.76 o
   1  17   6      387.94      386.16     26.55 o
   2  17   6      599.92      549.23     32.68 o
   3  17   6      421.66      443.18     33.78 o
   4  17   6       58.83       29.85     26.24 o
   5  17   6       37.41        5.18     28.28 o
  -5  18   6       17.24        5.81     30.63 o
  -2  18   6       14.28       36.45     24.82 o
  -1  18   6      260.88      262.67     28.44 o
   0  18   6      121.37      149.88     26.39 o
   1  18   6      288.29      287.97     28.75 o
   2  18   6        0.33        9.43     30.16 o
   4  18   6        6.79       31.58     27.65 o
   5  18   6      239.11      134.79     35.66 o
  -4  19   6      120.17       78.39     35.03 o
  -3  19   6        1.35      -12.10     30.01 o
  -2  19   6      143.41      142.96     28.28 o
  -1  19   6      260.07      316.72     38.18 o
   1  19   6      256.15      282.94     29.85 o
   2  19   6        2.70       32.36     32.68 o
   3  19   6       61.66       89.23     35.51 o
   4  19   6        3.95       20.89     28.44 o
  -4  20   6       22.54       -9.74     31.89 o
  -3  20   6      256.78      234.71     36.45 o
  -2  20   6        8.32       -9.27     27.65 o
   0  20   6       97.37      135.42     35.35 o
   1  20   6      206.56      220.89     30.32 o
   2  20   6        0.95       23.25     34.72 o
   3  20   6      236.76      258.75     40.53 o
  -2  21   6      159.83      181.30     54.36 o
  -1  21   6        9.14      -29.54     34.41 o
   1  21   6       10.50       46.97     35.82 o
   2  21   6      241.00      229.53     41.16 o
  -1  22   6        2.03      -24.98     35.35 o
   0  22   6        4.54       -3.46     35.98 o
   1  22   6        1.75      -52.63     52.63 o
  -9   1   7        1.40       -1.10     23.09 o
  -8   1   7       29.50       35.66     19.64 o
  -6   1   7      196.17      221.99     21.68 o
  -5   1   7       63.16       83.26     13.82 o
  -4   1   7      653.06      706.64     19.01 o
  -3   1   7       95.25      132.12      8.95 o
  -2   1   7      753.51      682.61     16.50 o
  -1   1   7      790.35      532.10     16.81 o
   1   1   7      560.25      530.53     14.61 o
   3   1   7      234.01      277.13     10.68 o
   5   1   7       23.08       32.21     11.94 o
   6   1   7        4.13       13.67     28.44 o
   8   1   7        0.09      -37.86     37.86 o
  -9   2   7      101.46       38.80     27.96 o
  -8   2   7       21.95       28.59     19.48 o
  -7   2   7      169.02      227.01     20.74 o
  -6   2   7        6.34       14.77     16.34 o
  -5   2   7      258.52      269.59     16.65 o
  -4   2   7      110.23      139.51     11.31 o
  -2   2   7      842.72      687.64     17.44 o
  -1   2   7      143.80      220.89     11.15 o
   0   2   7      828.59     1254.15     27.65 o
   2   2   7      978.69      867.99     18.85 o
   3   2   7      691.85      555.98     18.54 o
   4   2   7      351.10      421.98     16.50 o
   5   2   7      107.54       84.99     12.57 o
   6   2   7      179.57      198.11     23.09 o
   8   2   7       53.89      -20.74     40.69 o
  -8   3   7        8.67       -0.31     19.64 o
  -7   3   7       41.03       56.40     19.17 o
  -6   3   7        0.35       16.34     16.50 o
  -5   3   7       95.86       77.29     16.34 o
  -3   3   7     1347.36     1377.63     27.65 o
  -2   3   7        3.42       11.47      7.38 o
   0   3   7       64.19       50.90      7.07 o
   1   3   7     1231.81     1591.76     32.99 o
   2   3   7      621.38      698.48     17.44 o
   5   3   7      194.59      164.17     15.24 o
   6   3   7        0.21       31.58     19.79 o
   8   3   7       42.25       -0.47     49.02 o
  -7   4   7       89.78      110.60     19.32 o
  -3   4   7      822.24      751.10     18.54 o
  -2   4   7      430.03      305.88     11.94 o
  -1   4   7       28.20        8.80     11.15 o
   0   4   7      124.94      137.15      9.11 o
   1   4   7       12.84       20.27      8.33 o
   2   4   7       96.97       43.99      7.86 o
   3   4   7       53.10       59.86      9.27 o
   5   4   7      122.48      124.58     14.14 o
   7   4   7        0.56        9.11     27.02 o
   8   4   7        0.87       32.99     40.53 o
  -8   5   7        0.75       13.98     25.76 o
  -7   5   7      141.89      174.70     22.94 o
  -6   5   7       15.73        2.20     20.89 o
  -5   5   7       60.37      120.81     28.91 o
  -4   5   7        8.54       12.88     11.63 o
  -2   5   7      106.09       93.95     11.31 o
  -1   5   7      610.89      882.76     37.08 o
   0   5   7        2.40        4.71      7.70 o
   1   5   7      948.10      987.07     35.98 o
   2   5   7      602.27      617.25     21.84 o
   5   5   7       17.77       23.25     16.34 o
   6   5   7      102.51      116.73     22.15 o
   8   5   7        0.05       27.81     29.85 o
  -8   6   7       11.77       43.52     24.82 o
  -7   6   7      140.71      116.26     27.96 o
  -5   6   7      478.48      480.10     27.96 o
  -4   6   7       24.14        1.89     14.30 o
  -2   6   7      190.37       95.68     12.88 o
  -1   6   7      931.98      741.84     24.98 o
   0   6   7     1661.39     1965.82     52.31 o
   1   6   7        0.64        4.40     10.37 o
   2   6   7     1962.85     1340.39     26.71 o
   3   6   7     1278.51     1089.66     25.61 o
   4   6   7      678.23      667.21     21.99 o
   5   6   7      401.24      476.65     20.58 o
   7   6   7      332.14      461.57     39.28 o
   8   6   7        0.42       -2.98     30.16 o
  -8   7   7        8.19       36.76     29.69 o
  -7   7   7       36.77       38.02     22.62 o
  -6   7   7        1.42       35.82     23.09 o
  -5   7   7      206.16      219.94     23.25 o
  -2   7   7      107.82       58.60     14.61 o
  -1   7   7      266.16      334.47     18.22 o
   0   7   7       13.49       26.08     12.25 o
   2   7   7      231.18      250.73     11.78 o
   5   7   7        0.04      -15.55     15.55 o
   6   7   7      107.59      100.86     23.72 o
   8   7   7       14.08        8.17     32.21 o
  -8   8   7        2.16       61.90     29.06 o
  -7   8   7       13.38       29.69     23.41 o
  -5   8   7       68.10       24.67     21.37 o
  -4   8   7      229.37      216.80     21.99 o
  -2   8   7     1038.67      858.72     29.54 o
  -1   8   7        0.42      -13.67     13.67 o
   0   8   7      654.13      981.89     28.28 o
   1   8   7        3.15       -8.17      9.11 o
   2   8   7       34.92       12.88      9.58 o
   5   8   7       33.80       46.03     16.81 o
   7   8   7       17.05       66.30     28.28 o
  -8   9   7      300.04      291.74     35.66 o
  -7   9   7        1.79      -24.19     24.19 o
  -6   9   7      485.24      513.25     32.21 o
  -5   9   7        0.68        0.79     20.89 o
  -4   9   7      604.39      852.59     34.41 o
  -2   9   7      527.39      471.78     23.25 o
  -1   9   7        1.18      -15.55     15.55 o
   1   9   7        0.71       -8.17     10.05 o
   2   9   7        7.49        3.14     10.53 o
   5   9   7        0.16      -16.97     16.97 o
   6   9   7      254.33      322.06     22.62 o
   7   9   7        1.44       40.85     28.28 o
  -8  10   7      105.46      118.77     29.38 o
  -7  10   7        2.99       -2.04     25.45 o
  -6  10   7      274.36      298.97     35.35 o
  -5  10   7       21.71       24.19     22.78 o
  -2  10   7     1088.69      935.07     33.15 o
  -1  10   7        0.10        0.79     16.65 o
   0  10   7      943.28     1572.91     41.32 o
   1  10   7       30.10       26.86     11.00 o
   2  10   7      576.16      643.18     30.01 o
   5  10   7       15.48        5.81     17.60 o
   6  10   7       39.78       41.63     20.89 o
  -6  11   7      364.77      442.09     48.39 o
  -5  11   7      142.84      170.77     25.76 o
  -4  11   7     1278.69     1303.16     44.15 o
  -3  11   7      820.43      782.53     30.48 o
  -2  11   7     2523.97     2004.78     54.99 o
  -1  11   7      801.21      906.01     52.94 o
   0  11   7      975.10     1390.67     38.80 o
   1  11   7     1107.86     1006.71     29.54 o
   2  11   7      724.70      622.28     20.58 o
   3  11   7      507.44      447.90     19.79 o
   5  11   7      150.41      167.31     23.41 o
   6  11   7        2.36       24.04     21.99 o
  -7  12   7       56.24       59.54     29.54 o
  -6  12   7      140.83      188.05     31.58 o
  -5  12   7      131.78      123.64     25.45 o
  -2  12   7      422.52      313.26     24.19 o
  -1  12   7       20.84        7.23     18.54 o
   1  12   7       77.83       76.67     15.08 o
   2  12   7        2.72        2.83     15.87 o
   3  12   7      492.16      750.01     27.81 o
   5  12   7       55.65       23.25     21.37 o
   6  12   7        8.72       60.96     23.25 o
   7  12   7      111.94      158.67     26.86 o
  -7  13   7       39.57       11.47     29.38 o
  -5  13   7       19.32      -14.77     25.14 o
  -4  13   7      121.47      165.11     27.65 o
  -3  13   7      217.37      263.77     26.08 o
  -2  13   7        6.77        1.57     17.75 o
  -1  13   7        1.15      -17.91     17.91 o
   0  13   7       31.06       43.99     13.98 o
   1  13   7        3.99       -3.93     13.67 o
   2  13   7      562.39      514.82     24.19 o
   4  13   7      273.74      313.58     26.55 o
   5  13   7       12.29       35.51     21.68 o
   6  13   7      128.73      118.61     25.29 o
  -7  14   7        0.00       51.22     36.60 o
  -6  14   7      105.80       96.77     29.22 o
  -5  14   7        0.10      -24.67     24.67 o
  -4  14   7       38.30       24.82     25.61 o
  -3  14   7      171.63      189.31     25.92 o
  -2  14   7        4.51       -0.47     18.38 o
  -1  14   7       43.87       38.33     17.91 o
   0  14   7       17.56        6.76     13.04 o
   1  14   7      171.89      165.59     15.87 o
   2  14   7        7.90      -12.88     15.87 o
   3  14   7      482.09      387.73     26.24 o
   4  14   7        7.21      -20.11     20.11 o
   5  14   7       59.76       46.50     22.78 o
   6  14   7        0.23      -24.04     24.04 o
  -6  15   7        2.65       -3.93     28.59 o
  -5  15   7        0.09      -26.71     26.71 o
  -4  15   7       32.86       21.05     26.71 o
  -3  15   7       80.02      101.96     25.45 o
  -2  15   7      118.53       90.49     24.82 o
  -1  15   7        1.12        0.47     18.54 o
   0  15   7      494.63      743.88     27.65 o
   1  15   7        1.29      -15.55     15.55 o
   2  15   7       36.89       20.11     22.15 o
   4  15   7      157.29      210.83     24.51 o
   5  15   7        4.70       26.86     23.57 o
   6  15   7      174.31      141.23     27.34 o
  -6  16   7       20.87       21.37     30.01 o
  -5  16   7       26.22       13.98     29.38 o
  -4  16   7       17.80       19.64     27.18 o
  -3  16   7      133.06      153.33     25.29 o
  -2  16   7      267.93      237.07     27.65 o
  -1  16   7        7.21       20.27     19.48 o
   1  16   7        3.25      -17.75     19.01 o
   2  16   7      131.66      139.35     20.74 o
   5  16   7        1.49       -2.83     23.57 o
  -5  17   7       17.96       29.38     30.32 o
  -4  17   7        3.55      -14.77     28.28 o
  -2  17   7       30.86       26.08     27.18 o
  -1  17   7       61.89       79.65     20.89 o
   0  17   7      110.85      148.93     26.08 o
   1  17   7       41.12       47.13     24.51 o
   2  17   7      186.38      181.77     33.62 o
   4  17   7       20.82       51.06     23.72 o
   5  17   7        2.18        5.66     25.14 o
  -5  18   7       10.84       30.16     31.73 o
  -4  18   7       71.07       92.53     31.89 o
  -2  18   7      137.98      121.28     27.02 o
  -1  18   7       89.82      120.18     26.08 o
   1  18   7        5.27       -6.13     28.75 o
   2  18   7      768.29      673.03     75.88 o
   4  18   7      353.88      288.75     33.62 o
  -4  19   7       53.54        8.17     32.68 o
  -3  19   7       14.90       69.44     31.73 o
  -2  19   7      115.49      109.97     27.96 o
  -1  19   7        3.35      -30.79     30.79 o
   1  19   7        0.70       -5.97     25.14 o
   2  19   7      119.73      135.89     35.66 o
   3  19   7        7.47       44.30     32.83 o
   4  19   7       24.85       29.38     33.78 o
  -2  20   7      119.23       85.78     36.60 o
  -1  20   7       16.48       -0.63     33.46 o
   1  20   7       15.26      -17.60     34.09 o
   2  20   7        2.00      -14.77     34.25 o
   3  20   7       22.25      -32.05     32.05 o
  -2  21   7        3.13        5.66     92.85 o
  -1  21   7      112.19      143.59     38.49 o
   0  21   7       10.64      -23.72     34.72 o
   1  21   7      112.53      109.66     39.12 o
   2  21   7       84.23      137.62     38.65 o
  -8   0   8      185.69      155.69     30.63 o
  -6   0   8        6.47      -22.15     22.15 o
  -5   0   8      418.50      379.09     30.63 o
  -4   0   8       12.30       -0.63     14.30 o
  -3   0   8        7.89       16.65     12.25 o
  -2   0   8     1016.79      628.09     25.76 o
  -1   0   8      385.59      393.70     22.62 o
   0   0   8     2538.14     2838.36     76.98 o
   1   0   8      125.13      161.50     12.88 o
   2   0   8     3904.96     2958.07     80.12 o
   3   0   8      651.08      551.59     21.84 o
   4   0   8     1195.07      926.12     37.08 o
   5   0   8      198.84      193.55     23.25 o
   6   0   8      157.29      258.75    108.71 o
   7   0   8      360.57      327.71     60.48 o
   8   0   8       93.94      151.76     94.73 o
  -8   1   8       10.23       11.31     19.79 o
  -6   1   8        7.22       15.08     16.18 o
  -5   1   8        1.47       -8.80     16.34 o
  -4   1   8      515.63      483.72     15.24 o
  -2   1   8     1911.62     1475.82     31.89 o
   0   1   8     1351.11     2099.67     41.47 o
   1   1   8      224.11      190.25     10.05 o
   2   1   8     2711.84     2250.64     43.20 o
   4   1   8      247.50      198.58     15.71 o
   5   1   8      608.56      568.71     18.22 o
   6   1   8       15.53       19.48     15.40 o
   7   1   8       49.75       35.35     34.09 o
   8   1   8       10.40      -39.12     42.26 o
  -8   2   8        0.05       -5.50     19.48 o
  -6   2   8        9.08        4.08     16.65 o
  -5   2   8       40.72       61.58     17.12 o
  -2   2   8      493.33      499.90     23.41 o
   0   2   8      963.11     1393.34     32.36 o
   1   2   8     2656.38     3259.87     68.97 o
   2   2   8      128.75      143.91      9.11 o
   5   2   8      278.91      316.72     15.87 o
   7   2   8        0.08       33.15     34.56 o
   8   2   8        0.06       10.05     41.16 o
  -8   3   8       31.19       18.85     20.42 o
  -7   3   8       59.01       48.23     18.54 o
  -6   3   8      259.62      239.11     20.11 o
  -5   3   8      267.25      246.81     19.95 o
  -4   3   8      577.23      628.25     17.60 o
  -3   3   8      866.32     1157.53     25.92 o
  -2   3   8      993.13      955.02     24.19 o
  -1   3   8      592.27      751.42     24.67 o
   0   3   8     1842.22     2965.93     62.53 o
   1   3   8      450.81      727.07     25.14 o
   2   3   8      304.46      280.11     11.00 o
   3   3   8      257.14      344.68     13.82 o
   4   3   8      282.80      282.16     15.71 o
   5   3   8      276.26      284.83     19.95 o
   6   3   8      136.30      205.33     26.39 o
   8   3   8       19.57       68.81     42.57 o
  -8   4   8       14.42       14.61     23.09 o
  -7   4   8       97.19      100.23     19.48 o
  -6   4   8        7.46       16.50     17.12 o
  -5   4   8       46.67       43.20     17.28 o
  -4   4   8       36.22       48.86     11.78 o
  -2   4   8      676.37      625.74     18.70 o
   0   4   8     1755.92     2762.80     58.91 o
   1   4   8       20.59       38.96      8.95 o
   2   4   8     1207.10     1107.57     31.11 o
   3   4   8       50.17       75.57      9.74 o
   4   4   8      611.43      996.97     28.12 o
   5   4   8       31.33       38.02     13.35 o
   6   4   8      188.19      296.29     38.02 o
   7   4   8       44.84       47.76     23.25 o
   8   4   8       47.86      142.18     32.83 o
  -8   5   8       27.81       33.62     26.55 o
  -6   5   8      198.88      232.83     23.09 o
  -5   5   8     1206.33      958.48     35.98 o
  -4   5   8      814.34      822.43     23.09 o
  -3   5   8     3291.37     2868.21     57.34 o
  -2   5   8     1575.91     1372.29     38.65 o
  -1   5   8     5705.65     5957.94    145.32 o
   1   5   8     3780.39     5740.19    159.77 o
   2   5   8      224.91      237.38     11.63 o
   3   5   8      696.30      576.41     17.12 o
   5   5   8       24.57       -3.93     16.02 o
   6   5   8        0.44       13.20     21.52 o
   7   5   8       31.72       42.10     26.86 o
   8   5   8        2.07       62.06     31.42 o
  -8   6   8       16.73       31.89     25.14 o
  -7   6   8        0.12       17.60     24.04 o
  -6   6   8        7.53        8.48     23.09 o
  -5   6   8        6.78       32.99     20.11 o
  -2   6   8       13.58       20.74     13.82 o
  -1   6   8        1.21        7.70     12.88 o
   1   6   8       67.30       87.82     11.63 o
   2   6   8       31.36       27.49      6.91 o
   3   6   8      181.10      169.36      9.58 o
   5   6   8       39.41       31.73     15.87 o
   6   6   8        1.15      -18.22     18.22 o
   7   6   8       59.78       78.08     25.14 o
   8   6   8       22.64       22.62     41.95 o
  -8   7   8        0.96       -7.23     25.45 o
  -7   7   8        9.60      -20.58     24.82 o
  -6   7   8      137.60       99.76     24.82 o
  -5   7   8      171.01      208.00     23.41 o
  -4   7   8      102.89       82.48     17.28 o
  -3   7   8      739.30      691.09     26.71 o
  -2   7   8       27.87        9.90     15.40 o
  -1   7   8     1934.91     2162.98     69.12 o
   0   7   8       45.05       74.78     15.71 o
   1   7   8     1951.22     2149.16     72.90 o
   2   7   8      566.84      534.15     16.97 o
   3   7   8     1173.76      891.24     21.21 o
   4   7   8      414.64      410.04     21.68 o
   5   7   8      102.24       50.27     17.12 o
   6   7   8      200.98      243.82     21.84 o
   7   7   8      107.59      131.34     28.75 o
   8   7   8       76.31       82.79     46.19 o
  -8   8   8        9.83      -21.84     28.75 o
  -7   8   8       15.04       -6.28     25.92 o
  -6   8   8        2.09       18.54     22.78 o
  -5   8   8       15.69       23.57     23.57 o
  -4   8   8      108.58      141.86     22.31 o
  -3   8   8      537.76      523.31     24.67 o
  -2   8   8      283.38      275.87     21.84 o
  -1   8   8      120.31      113.58     16.50 o
   0   8   8     1108.18     1742.42     46.66 o
   1   8   8      130.88      159.46     11.63 o
   2   8   8      241.16      248.06     14.61 o
   3   8   8      243.34      334.16     15.24 o
   5   8   8       17.75       23.72     17.12 o
   6   8   8       58.29       60.01     18.85 o
  -8   9   8        2.05      -31.73     34.41 o
  -7   9   8        7.33        3.93     24.67 o
  -5   9   8       61.84       34.56     22.15 o
  -4   9   8      163.39      236.75     21.99 o
  -3   9   8      197.66      166.37     20.42 o
  -2   9   8      347.34      374.37     22.15 o
  -1   9   8      131.40      178.47     18.07 o
   0   9   8     1323.13     1981.37     52.16 o
   1   9   8      255.29      288.13     18.07 o
   2   9   8       99.84      116.88     14.14 o
   3   9   8      266.73      232.67     16.81 o
   5   9   8      634.26      571.54     26.55 o
   6   9   8       41.38       12.41     18.70 o
   7   9   8       66.69       95.99     32.21 o
  -7  10   8       19.94      -16.34     25.61 o
  -5  10   8        7.63       17.44     23.25 o
  -4  10   8      855.04      829.34     33.93 o
  -3  10   8      463.07      522.68     25.61 o
  -2  10   8     1215.67     1002.00     35.03 o
  -1  10   8       59.85       57.97     18.07 o
   0  10   8     1305.20     1911.77     51.53 o
   1  10   8       49.41       33.78     12.10 o
   2  10   8       37.71       33.15     12.57 o
   3  10   8      255.21      246.34     16.81 o
   4  10   8        3.77       30.32     16.50 o
   5  10   8      104.64       79.34     19.01 o
   6  10   8        5.47       25.45     25.92 o
   7  10   8      241.20      275.87     29.85 o
  -5  11   8        0.51       -3.46     23.57 o
  -4  11   8      191.87      186.17     22.62 o
  -2  11   8      520.68      457.01     24.82 o
  -1  11   8       26.02       33.31     19.01 o
   1  11   8      128.98       99.13     13.20 o
   2  11   8      572.16      531.32     24.98 o
   3  11   8      252.61      292.68     19.48 o
   4  11   8      114.88      105.10     18.54 o
   5  11   8      506.17      454.34     25.61 o
   6  11   8        1.27        5.97     22.47 o
   7  11   8       80.25       28.12     26.86 o
  -5  12   8      344.01      368.25     30.48 o
  -4  12   8      965.84      927.22     43.67 o
  -3  12   8      643.74      880.40     38.02 o
  -2  12   8     1680.09     1203.87     39.12 o
  -1  12   8     1984.41     2507.51     69.60 o
   0  12   8     1972.58     2577.89     66.77 o
   1  12   8     2153.27     2108.15     84.84 o
   2  12   8     1748.27     1268.28     33.93 o
   3  12   8      979.70     1095.32     35.35 o
   4  12   8      363.96      365.42     23.09 o
   5  12   8      431.99      291.42     25.92 o
   6  12   8       12.53       15.24     23.57 o
   7  12   8       84.54       57.97     25.61 o
  -7  13   8       93.40      141.39     38.02 o
  -6  13   8        0.41      -21.99     26.71 o
  -5  13   8      202.99      187.74     28.75 o
  -3  13   8      301.69      241.31     26.55 o
  -2  13   8       30.73       21.52     18.07 o
  -1  13   8      253.27      263.77     21.21 o
   0  13   8       13.89       27.81     12.57 o
   1  13   8      173.82      180.35     15.87 o
   2  13   8        0.30      -15.08     15.08 o
   4  13   8       56.04       57.97     21.37 o
   5  13   8       15.05       26.86     22.31 o
   6  13   8      196.09      200.93     39.43 o
  -6  14   8        2.65       -5.66     30.95 o
  -5  14   8        2.88       13.04     26.39 o
  -4  14   8        1.54      -13.82     25.76 o
  -2  14   8       60.03       44.46     19.32 o
  -1  14   8      112.16      144.38     19.79 o
   1  14   8      439.13      387.26     21.68 o
   2  14   8        4.75        7.70     16.65 o
   3  14   8      397.97      385.84     26.39 o
   4  14   8        0.85       28.91     21.52 o
   5  14   8      110.91       86.09     24.04 o
   6  14   8        0.18       14.92     25.14 o
  -6  15   8        5.05      -15.87     29.06 o
  -5  15   8      106.12      110.13     29.85 o
  -4  15   8       27.44       76.82     36.92 o
  -3  15   8      128.43       92.53     25.92 o
  -2  15   8      192.84      169.67     26.55 o
  -1  15   8      144.52      142.02     20.89 o
   1  15   8       50.62       57.03     19.95 o
   2  15   8      399.43      341.85     22.62 o
   3  15   8      113.42      103.69     21.99 o
   4  15   8      198.08      224.34     27.96 o
   5  15   8       28.21       43.83     24.98 o
   6  15   8      157.10      122.38     27.81 o
  -6  16   8       19.62        3.30     30.32 o
  -5  16   8      164.83      155.37     36.13 o
  -4  16   8       80.00      131.18     30.16 o
  -3  16   8       98.81      113.43     26.71 o
  -2  16   8        3.50        3.61     23.88 o
  -1  16   8      527.06      559.44     28.59 o
   0  16   8        0.59      -10.68     19.32 o
   1  16   8      221.76      273.51     23.88 o
   2  16   8       20.50       45.56     23.88 o
   3  16   8       19.09       17.28     20.74 o
   5  16   8       58.25       84.52     25.76 o
  -5  17   8      131.46       90.02     32.52 o
  -4  17   8       43.56       60.64     31.26 o
  -3  17   8      615.30      631.08     75.72 o
  -2  17   8       69.78       68.03     25.92 o
  -1  17   8     1001.86     1295.78     43.36 o
   0  17   8       81.94      129.77     25.45 o
   1  17   8      995.61     1106.00     46.35 o
   2  17   8        4.56       15.87     30.79 o
   3  17   8      300.06      348.77     30.79 o
   4  17   8       88.00      107.77     30.01 o
   5  17   8      166.45      184.44     28.12 o
  -5  18   8        1.89       -1.57     30.95 o
  -3  18   8      164.93      137.62     38.65 o
  -2  18   8        6.26       37.23     26.08 o
  -1  18   8        1.99       21.52     30.63 o
   0  18   8        0.70        1.57     24.19 o
   1  18   8       14.56       39.12     24.98 o
   2  18   8       20.04       49.96     32.99 o
   3  18   8      117.76      155.85     33.93 o
  -4  19   8        7.20        8.01     36.13 o
  -3  19   8       53.67       50.27     32.68 o
  -2  19   8        3.08       12.73     27.34 o
  -1  19   8      222.05      296.61     38.02 o
   0  19   8        6.13       11.94     25.45 o
   1  19   8      279.26      263.77     38.49 o
   2  19   8      143.72      117.98     35.66 o
   3  19   8      145.72      105.26     35.35 o
  -3  20   8        4.72       -3.46     32.05 o
  -2  20   8       11.15      -42.73     53.41 o
  -1  20   8       37.42       23.57     34.56 o
   0  20   8        8.58      -16.65     33.78 o
   1  20   8       70.99       51.84     35.98 o
   2  20   8       43.73       72.42     37.23 o
   3  20   8       10.36       31.89     58.13 o
  -2  21   8       61.50      106.36     65.35 o
  -1  21   8       17.00      -43.20     43.20 o
   0  21   8        0.50      -17.44     56.09 o
   1  21   8       40.71      -32.21     52.00 o
  -8   1   9        1.80      -17.44     19.95 o
  -7   1   9       88.23       60.96     18.38 o
  -6   1   9       12.93       -5.97     16.18 o
  -5   1   9      406.25      499.74     24.98 o
  -3   1   9     1346.03     1417.69     32.36 o
  -1   1   9     2416.22     3002.06     70.85 o
   0   1   9      211.68      304.31     15.08 o
   1   1   9     2475.08     3292.86     62.53 o
   2   1   9      842.12      616.63     17.28 o
   3   1   9     1085.60      932.40     21.68 o
   4   1   9      491.81      518.28     18.85 o
   5   1   9      113.87       82.16     15.71 o
   6   1   9      175.32      210.83     29.85 o
   7   1   9       40.74       90.80     49.02 o
   8   1   9       26.55      -35.66     42.10 o
  -8   2   9        4.96        5.50     20.27 o
  -7   2   9      247.68      358.19     23.25 o
  -6   2   9       63.48       76.51     17.44 o
  -5   2   9      572.83      476.18     23.72 o
  -4   2   9       93.98      101.49     12.41 o
  -3   2   9     2803.08     2699.17     55.30 o
  -2   2   9      146.51      130.08     12.41 o
  -1   2   9     2403.98     2477.66     59.70 o
   0   2   9      107.50      117.36     12.57 o
   3   2   9      377.27      447.58     14.92 o
   5   2   9       13.22      -13.20     14.61 o
   6   2   9       98.41      119.55     18.38 o
   8   2   9      137.28      151.13     45.87 o
  -8   3   9        0.23       -8.64     20.42 o
  -7   3   9       35.70       32.83     18.22 o
  -6   3   9       81.58       79.81     18.22 o
  -5   3   9       28.26       21.21     16.34 o
  -2   3   9      171.41      143.43     14.92 o
   0   3   9      222.26      282.63     15.40 o
   1   3   9     1804.38     1845.48     39.43 o
   2   3   9      119.10      129.14     10.53 o
   3   3   9     1694.92     1349.66     28.28 o
   5   3   9      149.67      173.28     17.44 o
   6   3   9        0.03       -2.83     16.65 o
   7   3   9      153.04      183.34     29.22 o
   8   3   9       30.60       26.71     42.10 o
  -8   4   9       20.07       -1.89     23.41 o
  -7   4   9        0.93       17.75     18.22 o
  -6   4   9       99.99       82.16     18.70 o
  -5   4   9      200.62      190.72     18.85 o
  -4   4   9      709.80     1010.79     25.45 o
  -3   4   9       91.18      104.00     13.04 o
  -2   4   9     2010.18     1613.75     43.05 o
  -1   4   9     2011.33     2750.70     70.85 o
   1   4   9     2558.10     2936.24     60.33 o
   2   4   9     1447.32     1130.66     25.14 o
   4   4   9      503.04      685.12     24.82 o
   5   4   9      593.87      533.99     24.82 o
   7   4   9      115.29      155.06     25.29 o
   8   4   9        0.16       -9.43     32.68 o
  -8   5   9      105.99      117.04     28.59 o
  -7   5   9       77.45       82.48     22.15 o
  -6   5   9       19.51       31.73     17.75 o
  -5   5   9       18.49       20.27     16.18 o
  -4   5   9      238.42      215.07     16.34 o
  -2   5   9      237.20      249.64     17.91 o
  -1   5   9      291.58      306.35     17.75 o
   1   5   9      398.59      354.74     15.24 o
   2   5   9      383.41      366.52     14.30 o
   4   5   9       70.29       56.87     15.71 o
   5   5   9      606.55      528.33     33.31 o
   6   5   9        0.07       -5.66     18.38 o
   7   5   9       91.54      100.39     25.92 o
   8   5   9       31.22        1.10     34.09 o
  -8   6   9        4.42       -4.56     27.34 o
  -5   6   9      274.74      275.56     26.71 o
  -4   6   9     1284.41     1205.76     39.28 o
  -2   6   9     3280.37     2529.19     67.71 o
  -1   6   9       20.02       18.38     14.92 o
   0   6   9     2057.81     2956.97     71.32 o
   1   6   9       56.19       50.27     13.20 o
   2   6   9     3664.62     2967.34     57.03 o
   3   6   9      301.51      304.46     13.51 o
   4   6   9     1209.76      866.73     32.52 o
   5   6   9       83.67       86.09     30.32 o
   6   6   9      377.46      414.44     29.22 o
   7   6   9       16.40       53.57     25.76 o
   8   6   9      180.49      189.94     31.58 o
  -8   7   9        0.75       22.31     26.24 o
  -7   7   9        7.74       47.60     25.76 o
  -6   7   9       13.94       51.37     24.67 o
  -5   7   9       36.49       48.54     21.68 o
  -2   7   9       14.67       10.53     16.34 o
  -1   7   9      428.92      447.74     23.09 o
   0   7   9        0.11        1.26     15.87 o
   1   7   9      421.20      463.29     26.08 o
   2   7   9      297.49      290.32     14.30 o
   4   7   9      219.51      164.80     17.60 o
   5   7   9      463.07      418.68     25.45 o
   6   7   9       42.78       34.56     18.85 o
   7   7   9       76.40      135.11     28.12 o
  -8   8   9       70.01       72.58     27.96 o
  -7   8   9       74.98       64.10     27.81 o
  -6   8   9      211.60      223.56     28.44 o
  -5   8   9       87.79       47.92     22.62 o
  -4   8   9      480.36      515.14     26.86 o
  -2   8   9     1116.96      938.68     32.68 o
  -1   8   9       45.33       57.81     17.75 o
   0   8   9     1979.88     2940.95     76.82 o
   1   8   9       36.55       32.36     13.35 o
   2   8   9      504.25      433.76     16.18 o
   4   8   9      103.06       92.38     16.81 o
   5   8   9       27.95       16.34     17.44 o
   6   8   9        1.44       -6.60     19.01 o
  -8   9   9       80.34       94.42     29.06 o
  -7   9   9       17.43       39.12     28.75 o
  -6   9   9      275.70      279.64     27.65 o
  -5   9   9       20.07       27.81     22.94 o
  -4   9   9      850.76      820.86     35.98 o
  -2   9   9     1567.08     1245.66     39.75 o
  -1   9   9       50.18       50.12     17.60 o
   0   9   9     1552.99     2458.18     62.53 o
   1   9   9       99.22      106.20     14.30 o
   2   9   9      332.17      336.83     15.87 o
   4   9   9        0.03        9.27     16.18 o
   5   9   9        0.32       -8.64     17.12 o
   6   9   9       18.33        3.61     19.32 o
  -7  10   9      115.87      117.36     28.12 o
  -6  10   9        0.28      -23.25     23.25 o
  -5  10   9       56.55       37.70     23.72 o
  -4  10   9       30.58        6.76     19.95 o
  -2  10   9      683.91      632.18     28.28 o
  -1  10   9       19.78       -7.23     17.91 o
   0  10   9     1297.54     1850.19     60.48 o
   1  10   9        5.02      -11.31     12.41 o
   2  10   9     1690.45     1261.37     32.83 o
   4  10   9      634.65      534.62     30.48 o
   5  10   9       50.83       32.52     18.85 o
   6  10   9      147.31       88.61     20.89 o
   7  10   9       53.37       79.34     31.11 o
  -7  11   9      177.26       89.23     28.91 o
  -6  11   9       41.53       54.51     25.29 o
  -5  11   9      137.30      101.17     25.29 o
  -2  11   9      128.25      137.94     19.64 o
  -1  11   9       22.85       34.88     19.32 o
   0  11   9     1076.76     1471.73     44.15 o
   1  11   9       36.69       20.58     12.73 o
   2  11   9     1059.26      847.41     30.16 o
   4  11   9      955.12      871.76     33.15 o
   5  11   9        0.01      -14.14     18.54 o
  -7  12   9      163.33      153.80     35.35 o
  -6  12   9       92.92       83.26     27.18 o
  -5  12   9      130.19       94.73     26.55 o
  -4  12   9      221.17      283.10     29.69 o
  -2  12   9      623.36      471.93     24.51 o
  -1  12   9      113.92      117.04     19.17 o
   0  12   9      259.43      312.79     21.84 o
   1  12   9       75.85       82.64     12.41 o
   2  12   9      840.67      652.44     23.25 o
   4  12   9      200.73      216.80     25.45 o
   5  12   9       30.55        8.80     21.99 o
   6  12   9       46.29       71.32     24.82 o
  -7  13   9       10.11       -4.40     28.44 o
  -6  13   9       35.00       73.68     28.91 o
  -5  13   9       88.85      131.02     28.44 o
  -4  13   9        4.20       20.11     25.61 o
  -3  13   9      743.73      711.83     36.29 o
  -2  13   9       47.88       22.78     18.38 o
  -1  13   9      892.30     1165.07     38.65 o
   0  13   9       53.30       86.25     18.22 o
   1  13   9     1063.57     1092.33     35.35 o
   2  13   9      443.03      394.64     21.68 o
   3  13   9      978.99     1055.10     39.12 o
   4  13   9      165.19      209.42     26.71 o
   5  13   9       61.78       32.05     22.94 o
   6  13   9       12.32       17.91     25.14 o
  -6  14   9        2.32        5.34     28.91 o
  -5  14   9       26.26       42.10     28.12 o
  -4  14   9       42.84      -12.57     25.92 o
  -2  14   9      276.36      223.56     22.47 o
  -1  14   9       11.52        8.64     18.70 o
   0  14   9     1189.48     1631.03     44.77 o
   1  14   9       22.91       22.31     19.01 o
   2  14   9      222.00      204.23     19.17 o
   3  14   9        7.88       20.42     20.27 o
   4  14   9      167.30      150.50     24.19 o
   5  14   9       21.36       21.84     23.88 o
   6  14   9       32.79       17.12     26.24 o
  -5  15   9       21.76      -14.30     28.91 o
  -2  15   9       60.82       55.46     24.98 o
  -1  15   9       45.92       45.25     20.27 o
   0  15   9       80.65      126.47     18.70 o
   1  15   9        5.04       29.54     19.95 o
   2  15   9       62.56       40.22     22.94 o
   4  15   9      105.57      151.60     24.67 o
   5  15   9      118.76      121.75     26.39 o
  -5  16   9       33.92       40.53     30.63 o
  -4  16   9       88.36       53.57     32.21 o
  -3  16   9       10.23       15.71     27.81 o
  -2  16   9      410.60      337.30     30.32 o
  -1  16   9      212.01      286.55     24.82 o
   0  16   9      824.95     1107.41     40.85 o
   1  16   9      402.93      391.81     26.39 o
   2  16   9      171.69      157.42     25.14 o
   3  16   9      188.66      227.01     28.12 o
   4  16   9       30.29       86.56     40.38 o
   5  16   9       60.93       77.92     27.18 o
  -5  17   9       13.78       -9.11     30.95 o
  -4  17   9       20.43       66.30     31.42 o
  -2  17   9        7.27      -12.10     24.98 o
  -1  17   9        5.85      -10.05     24.51 o
   0  17   9        4.31       16.02     30.79 o
   1  17   9        4.21        4.87     23.57 o
   2  17   9       24.49       36.76     23.41 o
   3  17   9       22.39       54.99     30.63 o
   4  17   9       47.46       55.61     28.44 o
  -4  18   9      420.10      433.76     50.43 o
  -3  18   9      122.30       78.71     35.51 o
  -2  18   9      362.12      297.24     32.05 o
  -1  18   9       77.84       49.64     32.99 o
   1  18   9       91.97       56.56     29.85 o
   2  18   9       75.48      103.37     34.72 o
   3  18   9       11.21       25.45     35.19 o
   4  18   9       12.70       90.33     36.92 o
  -4  19   9        0.01        0.63     33.15 o
  -2  19   9        6.57       12.25     35.35 o
  -1  19   9        9.21       21.05     33.93 o
   0  19   9        3.35       17.91     33.46 o
   1  19   9        0.05      -15.24     34.09 o
   2  19   9        4.53       -0.16     35.35 o
  -3  20   9       12.10        1.73     32.36 o
  -2  20   9       46.17       22.62     47.60 o
  -1  20   9        1.94      -12.25     47.92 o
   0  20   9        8.52      -13.67     34.56 o
   1  20   9      101.02       75.25     39.59 o
   2  20   9       68.89       39.43     36.29 o
  -1  21   9       14.47       22.31     35.51 o
  -8   0  10      266.27      345.00     36.13 o
  -6   0  10      751.05      702.40     40.69 o
  -5   0  10       20.29       25.14     21.68 o
  -4   0  10     2675.11     2316.63     69.91 o
  -3   0  10      716.27      545.62     26.39 o
  -2   0  10     5734.50     4480.71    136.21 o
  -1   0  10      885.63      657.63     33.31 o
   0   0  10     2010.51     2790.92     94.26 o
   1   0  10      546.81      588.50     41.32 o
   2   0  10     1236.25     1208.11     36.60 o
   3   0  10        3.42        1.41     14.30 o
   4   0  10        2.43      -10.37     22.47 o
   5   0  10       33.98       29.69     22.62 o
   6   0  10       27.02        9.74     23.72 o
   7   0  10      121.04       91.75     60.01 o
   8   0  10        0.18       12.10     62.53 o
  -8   1  10       16.55       -8.33     20.11 o
  -7   1  10        0.21       20.74     17.75 o
  -6   1  10        8.19       17.28     16.81 o
   1   1  10      448.81      493.61     15.87 o
   2   1  10      165.79      190.88     11.15 o
   3   1  10      777.15      659.04     17.75 o
   5   1  10        0.49       -7.54     15.40 o
   7   1  10        7.65       50.43     25.14 o
   8   1  10       12.84        1.26     42.42 o
  -8   2  10       18.82       32.21     20.74 o
  -7   2  10       17.62        8.80     17.60 o
  -6   2  10      140.17      104.94     18.22 o
  -5   2  10        0.07       13.67     15.40 o
  -4   2  10      176.77      227.48     16.34 o
  -2   2  10      186.20      209.57     15.08 o
  -1   2  10        1.17       13.20     13.20 o
   0   2  10      904.18     1332.38     36.29 o
   1   2  10      107.11       60.64     11.31 o
   2   2  10        0.84        5.50      9.58 o
   5   2  10       61.26       85.46     16.81 o
   8   2  10       34.62       66.61     31.73 o
  -8   3  10      159.96      175.17     23.09 o
  -7   3  10      103.16       74.00     18.85 o
  -6   3  10      198.64      196.53     19.95 o
  -5   3  10      186.60      194.49     18.54 o
  -4   3  10      471.23      519.22     19.95 o
  -2   3  10      382.25      413.02     18.07 o
   1   3  10      732.49      718.90     24.04 o
   2   3  10      132.91      133.69     10.68 o
   3   3  10      812.74      995.40     23.88 o
   4   3  10      104.10      111.70     20.27 o
   5   3  10       84.69       75.72     16.97 o
   8   3  10        0.20        8.33     29.54 o
  -8   4  10      149.47      144.53     25.45 o
  -7   4  10       45.16       46.50     18.70 o
  -6   4  10      230.36      302.89     22.15 o
  -5   4  10      344.11      352.07     21.68 o
  -3   4  10     1633.12     2097.94     51.22 o
  -2   4  10      336.75      317.66     23.25 o
  -1   4  10     2744.61     2881.72     69.91 o
   0   4  10      353.93      521.89     21.37 o
   2   4  10        0.91        7.23      9.27 o
   3   4  10      226.01      239.42     13.35 o
   5   4  10        7.53      -16.34     16.34 o
  -8   5  10       73.00       53.10     25.45 o
  -6   5  10       71.57       45.40     18.70 o
  -3   5  10      229.65      260.32     21.37 o
  -2   5  10       69.26       36.13     16.81 o
  -1   5  10      428.74      390.56     20.74 o
   0   5  10      369.18      530.38     21.99 o
   1   5  10      215.71      245.39     15.55 o
   2   5  10     1087.56      796.04     21.99 o
   4   5  10      820.04      729.90     30.16 o
   5   5  10        0.64       -2.67     16.81 o
   6   5  10      217.80      263.77     21.68 o
  -8   6  10        0.12      -12.25     27.02 o
  -7   6  10       25.24       58.13     23.88 o
  -6   6  10        5.32       18.54     21.84 o
  -5   6  10       53.69       31.11     21.84 o
  -2   6  10       46.04       49.17     19.95 o
  -1   6  10       19.58       36.13     16.50 o
   0   6  10       13.39       12.10     11.47 o
   1   6  10       15.59       20.42     15.40 o
   2   6  10       13.28        4.87     11.94 o
   5   6  10        2.77      -14.45     17.60 o
   6   6  10       44.34       67.87     19.17 o
   7   6  10        8.24       59.07     27.02 o
  -8   7  10        0.37       22.62     27.02 o
  -3   7  10      770.71      846.15     33.46 o
  -2   7  10       31.57        8.80     19.64 o
  -1   7  10      405.23      448.05     23.09 o
   0   7  10      221.20      289.54     20.11 o
   1   7  10      347.75      372.80     19.48 o
   2   7  10      197.09      137.62     13.82 o
   3   7  10       90.93       58.60     16.50 o
   4   7  10      133.43      125.84     18.38 o
   5   7  10      136.68      120.03     20.27 o
  -8   8  10        9.28      -16.81     26.86 o
  -7   8  10      117.20      139.66     27.34 o
  -6   8  10        1.24       30.16     27.65 o
  -5   8  10      265.71      254.51     29.38 o
  -3   8  10     1069.55      989.27     34.56 o
  -2   8  10        0.03        2.83     19.48 o
  -1   8  10      792.45      831.86     32.99 o
   0   8  10      460.94      682.29     30.16 o
   2   8  10        0.61       16.97     13.82 o
   5   8  10        2.29       26.24     18.85 o
   6   8  10        2.03       23.25     20.11 o
   7   8  10        5.99       18.22     27.18 o
  -6   9  10        0.82       19.32     25.76 o
  -5   9  10        3.14      -10.21     25.14 o
  -4   9  10       18.39       20.27     21.37 o
  -3   9  10      388.46      410.35     24.82 o
  -2   9  10       10.45        7.70     19.95 o
   0   9  10       22.80       33.46     18.22 o
   1   9  10     1141.41     1000.58     28.75 o
   2   9  10       23.91        8.01     14.30 o
   3   9  10     1307.32     1269.23     40.85 o
   4   9  10        3.35       39.28     18.22 o
   5   9  10       94.30       75.72     20.42 o
   6   9  10        5.93       25.14     21.05 o
   7   9  10       58.97       46.82     36.13 o
  -6  10  10       11.66       11.47     24.51 o
  -5  10  10       70.22       47.29     26.86 o
  -3  10  10      170.89      145.63     19.48 o
  -2  10  10      412.36      308.23     24.51 o
   1  10  10      495.01      451.83     19.64 o
   2  10  10     1012.09      792.42     27.18 o
   3  10  10     1372.30     1303.95     46.66 o
   4  10  10      382.39      353.48     22.47 o
   5  10  10      929.73      821.02     33.46 o
   6  10  10      187.43      192.61     24.82 o
   7  10  10      714.94      654.80     73.84 o
  -6  11  10        0.39      -15.08     24.98 o
  -5  11  10        1.27      -18.70     23.88 o
  -3  11  10      128.23      109.19     23.72 o
  -2  11  10       13.53       49.64     18.38 o
  -1  11  10       69.81      100.23     19.79 o
   1  11  10      456.46      432.97     22.94 o
   2  11  10      145.54      182.08     19.01 o
   6  11  10        5.46        3.93     26.24 o
  -6  12  10       10.61       21.68     27.02 o
  -5  12  10        8.88      -19.95     25.61 o
  -3  12  10      423.11      402.18     30.16 o
  -2  12  10       39.01       43.05     19.64 o
  -1  12  10     1416.08     1634.65     61.43 o
   0  12  10      115.73      155.85     19.17 o
   1  12  10     1541.86     1451.94     42.57 o
   2  12  10      133.11      121.60     14.92 o
   3  12  10      986.94      885.11     33.62 o
   4  12  10      288.92      260.00     24.67 o
   5  12  10      513.93      516.24     47.13 o
   6  12  10      154.45      192.29     27.49 o
  -6  13  10       28.82       52.16     29.22 o
  -5  13  10      364.66      367.62     33.78 o
  -2  13  10      289.84      306.98     23.25 o
  -1  13  10      518.15      401.08     24.35 o
   1  13  10      128.23      145.32     19.17 o
   2  13  10      201.76      197.48     20.27 o
   4  13  10      250.75      229.37     26.24 o
   5  13  10        1.30      -22.31     22.31 o
   6  13  10      115.46      108.56     29.06 o
  -6  14  10       37.02      -19.17     29.22 o
  -5  14  10        9.46       43.52     28.91 o
  -3  14  10        7.44      -20.11     24.19 o
  -2  14  10        9.97       -3.46     21.68 o
  -1  14  10        4.44      -14.92     18.85 o
   0  14  10        5.36       -2.51     16.81 o
   1  14  10        7.54        7.23     19.64 o
   2  14  10        4.32      -21.84     21.84 o
   3  14  10        9.07       12.57     20.11 o
   5  14  10       24.42        9.58     24.19 o
  -5  15  10       44.56       31.42     30.16 o
  -4  15  10       92.91      119.40     31.73 o
  -3  15  10      223.74      207.53     28.28 o
  -2  15  10       88.43      100.23     26.24 o
  -1  15  10       24.91       15.71     20.11 o
   1  15  10        0.08       -2.83     19.95 o
   2  15  10       12.31       14.61     22.78 o
   4  15  10        7.00       53.57     26.39 o
   5  15  10       17.75       -7.38     24.98 o
  -5  16  10        5.45      -18.07     30.32 o
  -4  16  10      102.45       62.06     31.42 o
  -2  16  10      443.40      360.71     31.42 o
  -1  16  10        0.03      -12.41     19.79 o
   1  16  10       11.80       10.84     20.42 o
   2  16  10      657.79      609.87     38.02 o
   3  16  10        8.15       -8.33     25.92 o
   4  16  10       82.44      102.59     29.69 o
   5  16  10       36.70       34.09     29.38 o
  -5  17  10      188.01      161.19     34.72 o
  -4  17  10        9.36        4.08     31.89 o
  -3  17  10      120.14      113.58     35.51 o
  -2  17  10       35.65       78.08     27.18 o
  -1  17  10      514.16      432.19     41.16 o
   0  17  10      268.08      419.31     31.73 o
   1  17  10      229.80      260.16     36.13 o
   2  17  10      452.27      423.55     34.72 o
   3  17  10       11.06       40.53     29.22 o
   4  17  10      291.14      282.94     33.62 o
  -4  18  10      129.35      118.77     35.03 o
  -3  18  10        0.91       -4.40     34.56 o
  -2  18  10      215.71      218.84     31.58 o
  -1  18  10       52.03       91.59     34.09 o
   0  18  10       11.82       21.84     25.29 o
   1  18  10      120.19      149.09     35.66 o
   2  18  10      162.06      215.70     38.02 o
   3  18  10      172.47      192.92     38.96 o
  -3  19  10      689.76      620.24     50.12 o
  -2  19  10      351.50      296.29     41.16 o
  -1  19  10      564.53      734.45     78.71 o
   1  19  10      706.47      768.07     54.51 o
   2  19  10      201.37      186.01     39.75 o
   3  19  10      544.74      685.28     52.00 o
  -2  20  10        4.72      -43.83     43.83 o
  -1  20  10       75.70       79.18     37.23 o
   0  20  10      108.01      133.38     38.33 o
   1  20  10        4.07      -34.09     35.98 o
  -8   1  11        0.01        7.38     20.42 o
  -7   1  11        0.11       29.38     18.22 o
  -5   1  11       29.38       32.68     15.71 o
  -4   1  11       70.64       67.55     13.98 o
  -2   1  11      216.30      163.70     17.60 o
  -1   1  11      462.97      572.01     22.94 o
   0   1  11      505.19      700.36     24.82 o
   1   1  11      683.24      683.55     25.29 o
   2   1  11      203.86      174.85     12.25 o
   3   1  11      502.40      531.48     17.44 o
   5   1  11      323.11      331.17     21.99 o
  -7   2  11       90.79       79.65     19.32 o
  -6   2  11       29.62       26.39     17.12 o
  -5   2  11      164.12      158.04     20.11 o
  -4   2  11      105.72      102.27     14.30 o
  -3   2  11      319.34      394.17     17.28 o
  -2   2  11        0.65        0.94     16.18 o
  -1   2  11      369.17      351.75     19.64 o
   0   2  11      525.28      751.42     27.18 o
   1   2  11      197.99      258.59     16.97 o
   2   2  11      309.16      320.02     13.98 o
   4   2  11      271.60      289.07     20.58 o
   5   2  11        0.05      -10.21     16.65 o
   7   2  11       15.47       44.62     35.66 o
  -8   3  11       32.26       52.16     24.98 o
  -6   3  11       10.26       24.35     17.60 o
  -5   3  11       10.54       11.15     16.02 o
  -2   3  11       88.15      114.06     14.77 o
  -1   3  11      182.46      231.25     35.03 o
   1   3  11      760.97      687.64     25.14 o
   2   3  11      271.15      314.52     14.92 o
   3   3  11     1038.79      972.15     30.95 o
   5   3  11      309.31      255.29     24.98 o
   6   3  11        0.08       25.14     18.54 o
  -8   4  11       27.19       26.24     24.98 o
  -6   4  11      322.14      352.38     23.09 o
  -5   4  11        6.64        3.61     16.50 o
  -4   4  11      134.59      139.19     14.45 o
  -2   4  11       82.50       75.09     18.07 o
  -1   4  11       69.79       99.45     17.12 o
   0   4  11      504.13      827.93     28.91 o
   1   4  11      171.21      196.53     17.44 o
   2   4  11        1.13       18.07     11.94 o
   5   4  11      242.84      258.59     22.31 o
   6   4  11      100.94       96.30     19.17 o
  -8   5  11        6.81        3.30     25.14 o
  -7   5  11        9.90       15.87     22.62 o
  -6   5  11        0.46      -16.81     21.52 o
  -5   5  11      204.43      239.74     21.05 o
  -3   5  11       88.82      131.02     20.42 o
  -2   5  11       55.45       67.40     17.91 o
  -1   5  11     1269.50     1137.26     36.45 o
   0   5  11       16.72      -10.53     16.18 o
   2   5  11       37.10       38.49     13.35 o
   5   5  11       11.07      -16.18     17.75 o
   6   5  11      352.55      324.89     26.86 o
   7   5  11       52.44       87.03     32.99 o
  -7   6  11       65.20      102.12     25.29 o
  -5   6  11      236.90      231.73     25.92 o
  -4   6  11      739.58      760.06     30.48 o
  -3   6  11      847.46      796.35     38.33 o
  -2   6  11     1144.55      900.67     32.36 o
  -1   6  11     2651.16     3172.05     77.92 o
   0   6  11       36.58       56.40     12.88 o
   1   6  11     2628.91     3081.40     75.25 o
   2   6  11        3.13       17.12     13.04 o
   3   6  11      907.02      832.17     31.89 o
   5   6  11      449.49      470.83     26.39 o
   6   6  11      161.59      230.15     22.15 o
   7   6  11        0.58      -10.53     25.61 o
  -7   7  11       63.64       68.18     25.61 o
  -6   7  11        6.12       17.60     22.62 o
  -5   7  11        7.71       15.87     22.78 o
  -2   7  11      206.24      221.83     21.68 o
  -1   7  11      218.55      248.54     22.47 o
   0   7  11      356.06      570.28     25.76 o
   1   7  11       86.33      124.42     19.95 o
   2   7  11      539.74      532.58     28.12 o
   5   7  11       13.50       19.17     18.38 o
   7   7  11        7.30       27.96     23.88 o
  -7   8  11      103.81       84.05     29.54 o
  -6   8  11       47.14       40.85     27.02 o
  -5   8  11      470.06      450.88     46.97 o
  -4   8  11      256.64      251.52     25.45 o
  -3   8  11     1109.97      951.10     35.82 o
  -2   8  11      519.41      397.78     24.82 o
  -1   8  11     1337.28     1535.20     45.87 o
   0   8  11      275.43      412.39     25.45 o
   1   8  11     1304.88     1511.79     43.99 o
   2   8  11      178.91      137.94     16.65 o
   3   8  11      881.63      801.85     31.58 o
   4   8  11       21.05       21.84     18.38 o
   5   8  11      308.66      240.37     22.62 o
   7   8  11      175.70      185.69     27.34 o
  -7   9  11      110.00       97.87     27.81 o
  -6   9  11        1.23      -17.75     26.55 o
  -5   9  11      283.66      290.01     34.72 o
  -4   9  11       51.43       40.22     25.45 o
  -2   9  11      222.27      170.30     23.72 o
  -1   9  11      417.32      467.06     27.18 o
   1   9  11      246.75      283.25     20.27 o
   2   9  11      420.07      343.11     19.32 o
   4   9  11      110.55      123.95     20.11 o
   5   9  11       14.86       10.53     20.11 o
   6   9  11       23.24       50.12     21.84 o
   7   9  11       22.06       36.92     34.88 o
  -7  10  11       86.22      100.55     29.06 o
  -6  10  11        8.27       22.47     27.34 o
  -5  10  11      170.67      191.98     29.22 o
  -2  10  11        4.45       30.79     17.91 o
  -1  10  11      395.87      496.44     26.86 o
   0  10  11        9.67       26.86     18.07 o
   1  10  11      178.21      293.47     17.75 o
   2  10  11       10.50       -5.97     14.61 o
   4  10  11        0.10       -5.66     18.70 o
   5  10  11        0.13      -14.77     20.42 o
   6  10  11        0.38        7.70     25.92 o
  -7  11  11      268.23      297.87     58.91 o
  -6  11  11      613.81      710.42     46.03 o
  -5  11  11     1418.17     1246.45     72.27 o
  -4  11  11      824.21      703.19     39.90 o
  -3  11  11     2243.73     2244.99     70.54 o
  -2  11  11     1242.56      990.06     35.51 o
  -1  11  11     4528.08     4488.88    114.21 o
   0  11  11      522.70      808.92     30.63 o
   1  11  11     2948.49     3686.24    134.79 o
   2  11  11      222.65      186.17     17.60 o
   3  11  11     1057.32      876.79     37.23 o
   4  11  11       15.28        7.70     18.70 o
   5  11  11      332.35      233.92     43.05 o
   6  11  11      117.26       59.23     27.65 o
  -6  12  11       56.37       40.53     28.12 o
  -5  12  11      134.80      115.16     28.91 o
  -2  12  11        3.35       -5.97     19.01 o
  -1  12  11        0.67       -1.73     18.22 o
   0  12  11      167.23      230.00     22.31 o
   1  12  11       34.29       43.83     16.02 o
   2  12  11        1.69       -5.50     17.28 o
   3  12  11       27.61       14.61     22.78 o
   4  12  11       24.75       55.61     25.29 o
   5  12  11      219.72      171.56     31.26 o
   6  12  11        2.65      -15.40     27.81 o
  -6  13  11        8.74      -16.97     28.44 o
  -5  13  11       39.80       57.50     28.91 o
  -3  13  11      315.18      267.39     28.91 o
  -2  13  11       44.17       34.88     20.11 o
  -1  13  11        0.82       15.87     19.01 o
   1  13  11        4.37      -18.85     18.85 o
   2  13  11        0.94       24.67     23.88 o
   3  13  11        4.22       54.36     23.72 o
   5  13  11       67.83       70.70     27.65 o
  -6  14  11        0.26      -13.67     29.38 o
  -5  14  11        1.72      -16.97     30.48 o
  -4  14  11       51.67       54.04     28.12 o
  -3  14  11        7.14       -8.80     24.51 o
  -2  14  11       10.17      -23.72     23.72 o
  -1  14  11       85.44       99.45     20.42 o
   1  14  11       44.01       32.52     20.27 o
   2  14  11       43.96       45.72     24.98 o
   4  14  11       56.38      101.80     27.81 o
   5  14  11       97.50       81.22     29.85 o
  -5  15  11       22.28      -16.97     32.21 o
  -4  15  11        8.13      -15.71     29.22 o
  -3  15  11       76.04       53.73     26.71 o
  -2  15  11       72.27       85.78     25.92 o
  -1  15  11       31.88       59.86     20.42 o
   1  15  11      220.41      160.09     22.94 o
   2  15  11       81.25       82.79     26.24 o
   3  15  11      381.58      369.66     32.83 o
   4  15  11       19.15       46.35     28.59 o
   5  15  11       93.39      104.79     29.69 o
  -5  16  11        0.60      -16.50     30.63 o
  -4  16  11        5.42       51.22     31.58 o
  -3  16  11       11.58       14.45     32.05 o
  -2  16  11       14.40       -7.07     25.29 o
  -1  16  11        3.61       -2.51     23.25 o
   1  16  11       37.21       26.55     25.61 o
   2  16  11      130.79      182.24     28.75 o
   3  16  11       59.57       44.77     27.18 o
  -3  17  11        3.90      -28.28     33.62 o
  -2  17  11        4.18        2.04     26.39 o
  -1  17  11       13.01       12.88     32.36 o
   0  17  11       25.76       -7.70     24.67 o
   1  17  11        0.01       18.07     25.61 o
   2  17  11       74.37       56.87     27.49 o
   3  17  11       32.66       43.83     28.75 o
  -2  18  11      195.77      215.07     39.12 o
  -1  18  11       34.64       -8.33     32.99 o
   0  18  11       29.60       39.28     27.34 o
   1  18  11       69.96      111.70     35.51 o
   2  18  11       50.40       42.42     44.77 o
  -2  19  11      119.58      126.78     38.65 o
  -1  19  11      280.83      389.46     43.67 o
   0  19  11      389.06      621.18     48.54 o
   1  19  11      326.95      460.15     45.56 o
   2  19  11      214.63      134.01     38.33 o
  -1  20  11       86.93      117.20     60.17 o
   0  20  11       72.74      146.10     56.56 o
  -8   0  12       41.64       36.76     30.16 o
  -6   0  12        0.04        6.44     24.19 o
  -5   0  12       23.96       43.67     22.78 o
  -4   0  12      202.33      221.04     21.37 o
  -3   0  12      153.96      166.06     21.37 o
  -2   0  12      257.22      213.82     23.57 o
  -1   0  12     2226.33     2661.15     93.95 o
   0   0  12       16.46       27.96     22.15 o
   1   0  12     2365.35     2685.19     93.63 o
   2   0  12        1.83       17.75     17.28 o
   3   0  12      468.83      415.85     35.35 o
   4   0  12      128.46      167.94     28.12 o
   5   0  12      247.11      255.60     33.62 o
   6   0  12      140.93      223.87     76.82 o
  -8   1  12        5.55       41.47     24.51 o
  -7   1  12        1.72       18.22     18.22 o
  -6   1  12       91.48       59.07     17.60 o
  -5   1  12       78.76      104.47     17.28 o
  -2   1  12       97.40      127.57     17.28 o
  -1   1  12      767.42      690.15     26.71 o
   1   1  12      231.89      317.19     30.48 o
   2   1  12      504.23      470.99     16.97 o
   3   1  12        4.40       34.25     17.91 o
   4   1  12      180.08      241.15     20.74 o
   5   1  12        2.83        1.89     17.91 o
   6   1  12       53.99       37.55     18.85 o
   7   1  12       21.07       61.58     31.58 o
  -8   2  12        0.00       43.20     24.82 o
  -7   2  12      214.52      241.94     24.19 o
  -6   2  12       80.16       79.18     18.22 o
  -5   2  12      531.90      519.85     24.98 o
  -3   2  12     1438.99     1221.15     31.42 o
  -2   2  12      163.30      188.37     19.48 o
  -1   2  12      755.08      750.16     28.28 o
   1   2  12      401.06      603.27     30.48 o
   2   2  12      486.67      440.67     19.64 o
   5   2  12        3.18        7.23     18.22 o
   6   2  12        9.11        1.57     32.83 o
   7   2  12       43.12       92.22     30.79 o
  -8   3  12       37.97       35.03     25.14 o
  -7   3  12      128.68      122.54     24.04 o
  -6   3  12      193.59      172.18     19.79 o
  -5   3  12      124.98      113.11     17.91 o
  -4   3  12      620.03      569.81     20.27 o
  -2   3  12     1022.00      950.47     30.48 o
  -1   3  12      143.33      156.00     18.70 o
   1   3  12      206.33      237.54     18.70 o
   2   3  12     1327.74     1138.05     30.32 o
   4   3  12      491.10      482.62     27.02 o
   5   3  12       41.68       52.00     18.38 o
   6   3  12      143.33      161.19     25.61 o
  -8   4  12      154.66      143.91     27.18 o
  -7   4  12      123.89       97.25     24.19 o
  -6   4  12      241.22      216.17     24.82 o
  -5   4  12      157.31      151.92     18.70 o
  -4   4  12      330.24      324.57     19.32 o
  -3   4  12       84.46       67.08     14.77 o
  -2   4  12      284.41      238.80     16.97 o
  -1   4  12        9.76       26.86     17.60 o
   1   4  12       71.70       73.52     17.44 o
   2   4  12        9.63       11.47     14.45 o
   5   4  12      117.25      130.71     19.95 o
  -7   5  12       46.03       54.51     24.51 o
  -5   5  12      115.21      138.41     24.35 o
  -4   5  12      334.85      466.12     24.98 o
  -3   5  12      129.21      122.23     19.79 o
  -2   5  12      977.13      818.19     31.42 o
  -1   5  12       53.54       29.54     18.54 o
   0   5  12     1366.56     1819.71     49.80 o
   1   5  12        0.88       22.62     17.60 o
   2   5  12     1238.45     1049.13     31.26 o
   3   5  12        5.59       -3.46     16.65 o
   4   5  12      428.19      702.56     35.51 o
   5   5  12       11.51      -14.14     18.22 o
   6   5  12      119.24      121.75     21.05 o
   7   5  12        1.83       20.42     24.51 o
  -7   6  12       94.97       80.91     25.76 o
  -6   6  12       75.11      109.66     24.19 o
  -5   6  12      292.06      300.38     27.65 o
  -2   6  12      702.71      599.19     27.96 o
  -1   6  12      498.97      502.57     25.29 o
   0   6  12      932.85     1396.48     42.26 o
   1   6  12      263.14      331.96     21.52 o
   2   6  12      734.71      714.97     25.92 o
   4   6  12      377.21      612.07     29.85 o
   5   6  12        0.50      -19.17     19.17 o
   6   6  12      155.77      193.55     29.06 o
   7   6  12       25.91       31.26     24.82 o
  -7   7  12      184.23      221.20     28.91 o
  -6   7  12      225.62      196.53     26.08 o
  -5   7  12      437.62      350.34     29.38 o
  -4   7  12      510.77      528.18     29.54 o
  -3   7  12     1370.77     1033.42     35.66 o
  -2   7  12      860.87      851.02     32.36 o
  -1   7  12      896.24     1075.36     37.39 o
   0   7  12     1281.78     1747.76     49.49 o
   1   7  12      871.60     1116.52     39.59 o
   2   7  12       98.34       98.03     16.18 o
   3   7  12      395.62      519.85     26.39 o
   5   7  12      143.45       91.59     20.27 o
   6   7  12        0.94      -20.58     20.58 o
  -7   8  12       17.22       10.21     29.06 o
  -6   8  12       65.86       80.75     24.98 o
  -5   8  12        3.96        2.36     23.88 o
  -4   8  12       19.34       35.03     23.41 o
  -2   8  12       78.33       44.30     20.58 o
  -1   8  12       81.23      100.07     20.11 o
   1   8  12      312.70      298.81     21.37 o
   2   8  12       63.41       43.99     15.40 o
   3   8  12      724.76      639.88     30.79 o
   5   8  12      127.16      116.73     25.45 o
  -7   9  12       52.32       42.57     27.65 o
  -6   9  12       51.55       24.51     27.65 o
  -5   9  12      229.94      148.62     26.39 o
  -4   9  12       96.63      135.89     27.49 o
  -3   9  12       74.31       80.59     19.48 o
  -2   9  12       94.55       61.74     19.17 o
  -1   9  12      366.50      340.13     24.67 o
   0   9  12        7.17        8.48     17.91 o
   1   9  12      101.52      145.95     19.79 o
   2   9  12      256.16      192.14     17.60 o
   4   9  12       22.68        8.33     18.85 o
   5   9  12        2.98      -19.64     19.64 o
   6   9  12        1.76        2.51     22.15 o
  -6  10  12       23.05       69.44     27.02 o
  -5  10  12      169.75      167.00     31.11 o
  -4  10  12       16.26       23.57     31.89 o
  -3  10  12      632.39      657.31     63.31 o
  -2  10  12       69.82       59.38     20.74 o
  -1  10  12       62.81       44.93     19.17 o
   1  10  12       20.27       46.03     16.97 o
   2  10  12       40.49       20.42     18.54 o
   3  10  12       30.22       31.58     18.85 o
   5  10  12       79.96       48.54     21.84 o
   6  10  12       48.34       36.29     27.18 o
  -6  11  12       11.53       -0.94     27.02 o
  -5  11  12       52.72       32.83     27.65 o
  -4  11  12       13.06      -20.11     28.75 o
  -2  11  12       18.21       14.30     20.27 o
  -1  11  12      925.43      999.48     38.33 o
   0  11  12        0.98      -16.34     17.91 o
   1  11  12      696.39      871.76     59.54 o
   2  11  12      229.86      192.76     22.15 o
   3  11  12      175.83      225.60     22.15 o
   5  11  12       32.46       11.94     34.56 o
   6  11  12        3.31      -26.71     27.49 o
  -6  12  12       73.80      102.12     32.36 o
  -5  12  12       21.82       17.60     29.06 o
  -4  12  12       18.50       -8.01     26.86 o
  -3  12  12        0.53       35.35     24.82 o
  -2  12  12        4.12       -9.11     20.74 o
  -1  12  12      474.58      609.71     30.32 o
   0  12  12        0.07       -1.10     18.85 o
   1  12  12      728.99      703.97     38.96 o
   2  12  12        4.13       38.02     19.17 o
   3  12  12      315.84      346.41     31.11 o
   5  12  12      133.18       80.28     28.91 o
  -6  13  12       73.96       36.76     32.21 o
  -5  13  12        0.01       26.71     29.54 o
  -4  13  12      129.36      169.51     34.09 o
  -3  13  12       43.30       86.72     25.92 o
  -2  13  12      140.27      111.07     24.04 o
  -1  13  12      181.43      203.60     24.04 o
   1  13  12      155.42      177.21     25.29 o
   2  13  12       34.55        6.60     24.67 o
   3  13  12        3.03        2.04     24.67 o
   4  13  12       20.44       18.38     26.08 o
   5  13  12        5.40       11.00     28.12 o
  -5  14  12      162.39      132.91     33.15 o
  -4  14  12       42.88       94.26     29.85 o
  -3  14  12      159.75      152.23     27.81 o
  -2  14  12      189.45      101.02     26.24 o
  -1  14  12       62.92       52.94     21.99 o
   0  14  12      213.56      307.29     25.45 o
   1  14  12        5.20       -4.40     19.95 o
   2  14  12       89.23       86.88     31.89 o
   4  14  12       42.62       -1.26     27.49 o
   5  14  12       41.87       35.82     33.78 o
  -5  15  12        3.70      -30.79     30.79 o
  -4  15  12       43.54       99.29     36.76 o
  -2  15  12       36.86       -5.50     25.45 o
  -1  15  12        9.98       -5.18     22.78 o
   1  15  12       15.11       -1.73     25.14 o
   2  15  12        3.99       -3.46     24.98 o
   4  15  12        3.59       26.08     28.44 o
  -4  16  12      233.67      227.64     36.13 o
  -3  16  12       15.10      -11.15     33.31 o
  -2  16  12      426.71      342.80     32.36 o
  -1  16  12        8.66      -25.29     31.26 o
   1  16  12        0.65       -9.58     25.45 o
   2  16  12      527.89      501.63     37.86 o
   4  16  12      244.68      222.14     41.32 o
  -4  17  12       43.08        4.24     32.83 o
  -3  17  12        1.48       44.93     35.98 o
  -2  17  12      123.33       87.03     36.13 o
  -1  17  12       15.23       42.10     33.62 o
   0  17  12       23.80       47.76     26.08 o
   1  17  12       38.90       42.73     27.65 o
   2  17  12      182.83      209.89     32.36 o
   3  17  12      104.41      138.09     39.12 o
  -3  18  12      163.33      157.57     38.96 o
  -2  18  12      282.76      302.42     42.26 o
  -1  18  12        7.40       52.94     48.86 o
   0  18  12      501.42      767.13     46.82 o
   1  18  12       39.59       41.63     35.03 o
   2  18  12      293.69      325.36     41.79 o
  -2  19  12       24.48       52.79     51.22 o
  -1  19  12      361.56      348.45     42.42 o
   0  19  12      149.06      249.64     61.11 o
   1  19  12      335.40      320.80     42.57 o
  -6   1  13       72.80       95.05     18.22 o
  -5   1  13       29.83       29.85     16.81 o
  -4   1  13      203.10      287.97     16.34 o
  -3   1  13       33.35       46.82     13.82 o
  -2   1  13      433.37      454.81     22.62 o
  -1   1  13        0.01       11.78     17.91 o
   1   1  13       79.74       92.06     17.75 o
   2   1  13       84.87       81.69     15.24 o
   3   1  13      226.22      247.91     21.52 o
   4   1  13       21.12       35.66     18.54 o
   5   1  13       67.76       65.98     19.79 o
   7   1  13       34.42       45.87     44.46 o
  -7   2  13        1.05       18.38     22.62 o
  -6   2  13      144.06      166.06     20.42 o
  -5   2  13        4.18        5.66     16.34 o
  -4   2  13      449.49      514.19     21.05 o
  -2   2  13     1278.74     1076.46     36.76 o
  -1   2  13      292.97      325.20     22.15 o
   0   2  13     1521.46     2193.77     57.19 o
   1   2  13      320.98      354.89     20.89 o
   2   2  13     1384.08     1099.87     31.42 o
   3   2  13      179.23      305.88     25.76 o
   4   2  13      484.61      424.65     25.92 o
   5   2  13        6.30       -8.95     18.85 o
   6   2  13      153.09      144.69     34.25 o
  -7   3  13      345.13      380.03     33.15 o
  -6   3  13       13.93      -15.24     20.89 o
  -5   3  13      867.32      677.11     30.01 o
  -3   3  13     1416.21     1205.13     43.05 o
  -2   3  13      125.78      166.53     18.85 o
  -1   3  13      758.82      676.64     28.12 o
   0   3  13        0.59       20.89     18.22 o
   2   3  13      129.04      119.24     16.34 o
   4   3  13        7.21       24.04     19.17 o
   5   3  13       47.96       44.93     19.64 o
   6   3  13       63.84       77.61     21.05 o
  -7   4  13       50.45       57.81     24.35 o
  -6   4  13       10.94       13.82     21.84 o
  -5   4  13      264.02      294.09     26.71 o
  -4   4  13      207.24      183.34     20.89 o
  -3   4  13     2410.54     2073.59     51.84 o
  -2   4  13      381.09      300.54     19.01 o
  -1   4  13     2097.41     2239.65     59.23 o
   0   4  13      588.92      953.45     33.46 o
   1   4  13     1843.51     2309.71     59.70 o
   2   4  13       47.08       60.01     17.91 o
   3   4  13     1060.50      956.12     37.23 o
   5   4  13       63.33       45.72     19.79 o
   6   4  13       34.40        1.73     20.74 o
   7   4  13       28.60       20.58     23.88 o
  -7   5  13       28.96       12.41     24.51 o
  -5   5  13        5.96        0.79     22.62 o
  -4   5  13      570.48      785.35     31.42 o
  -3   5  13        4.94        3.14     17.60 o
  -2   5  13     1297.53     1132.55     48.70 o
  -1   5  13      338.01      376.89     23.57 o
   0   5  13     1474.88     2091.03     55.77 o
   1   5  13      835.18      730.52     28.44 o
   2   5  13     3252.70     2552.59     65.04 o
   3   5  13      863.59      617.41     28.44 o
   4   5  13     1176.85      983.93     36.76 o
   5   5  13      148.90       82.79     19.95 o
   6   5  13      303.75      401.08     37.86 o
   7   5  13      182.27      277.91     51.53 o
  -7   6  13        7.82       -7.38     24.98 o
  -5   6  13        0.87       10.53     23.25 o
  -4   6  13      478.70      666.90     32.83 o
  -3   6  13      115.21      107.46     19.64 o
  -2   6  13      645.20      636.58     27.96 o
  -1   6  13       24.28       25.45     19.32 o
   1   6  13       18.36      -10.05     17.60 o
   3   6  13        0.08       -6.60     17.44 o
   5   6  13       54.80       63.47     19.95 o
   6   6  13       36.68       45.40     26.39 o
  -7   7  13       22.87       -3.61     25.92 o
  -6   7  13      215.73      223.40     27.65 o
  -5   7  13       94.66      101.96     24.82 o
  -4   7  13      355.48      377.99     31.58 o
  -2   7  13      490.04      465.65     25.29 o
  -1   7  13      679.20      882.76     39.43 o
   0   7  13      596.73      920.15     33.31 o
   1   7  13      763.63      979.53     36.13 o
   2   7  13       25.31       19.48     18.70 o
   4   7  13       50.65       26.39     19.48 o
   5   7  13       23.37       12.73     19.79 o
   6   7  13       73.33       57.19     22.78 o
  -6   8  13      324.17      241.94     29.22 o
  -5   8  13       22.91       10.84     24.51 o
  -4   8  13      274.81      247.59     29.69 o
  -2   8  13       43.55       -5.03     18.38 o
  -1   8  13       14.22      -12.88     18.22 o
   0   8  13        2.40       -8.64     18.07 o
   1   8  13       41.74       41.95     17.60 o
   2   8  13        2.52        2.20     18.22 o
   5   8  13      169.04      142.33     25.45 o
  -7   9  13        4.94       19.95     29.85 o
  -6   9  13       28.09       32.68     29.06 o
  -5   9  13       94.45       59.38     25.29 o
  -4   9  13        0.73      -18.85     25.76 o
  -3   9  13      485.05      449.63     31.26 o
  -2   9  13       29.15       11.15     22.15 o
  -1   9  13      904.13     1126.58     41.00 o
   0   9  13      113.65      176.11     20.27 o
   1   9  13      867.30     1113.85     42.89 o
   2   9  13      120.41       93.16     20.58 o
   3   9  13      688.36      704.92     33.31 o
   4   9  13       59.78       62.37     20.27 o
   5   9  13      344.83      348.61     38.33 o
   6   9  13       48.72       30.01     23.72 o
  -6  10  13       40.99       23.72     27.49 o
  -5  10  13        3.58      -20.42     26.71 o
  -4  10  13      226.93      210.36     33.15 o
  -3  10  13        0.53      -19.64     26.55 o
  -2  10  13      218.38      141.08     23.25 o
  -1  10  13      122.24      134.95     21.05 o
   1  10  13      124.18      129.92     18.54 o
   2  10  13       23.74       19.79     19.48 o
   4  10  13        0.48        9.27     20.27 o
   5  10  13       62.80       40.06     23.09 o
   6  10  13        0.12      -15.40     28.12 o
  -6  11  13        3.64       -1.41     27.96 o
  -5  11  13       19.25      -21.84     25.61 o
  -2  11  13      368.70      408.31     26.08 o
  -1  11  13      517.05      616.31     38.18 o
   1  11  13      968.19      919.99     32.83 o
   2  11  13      370.22      363.22     26.24 o
   3  11  13      691.53      574.99     30.79 o
   4  11  13       26.12       43.99     26.08 o
   5  11  13      523.21      511.37     46.19 o
  -6  12  13        2.08      -24.35     27.81 o
  -5  12  13      101.80       60.33     28.75 o
  -4  12  13       73.68       79.34     31.89 o
  -2  12  13       39.80       11.78     20.74 o
  -1  12  13        0.32        2.98     20.11 o
   0  12  13       30.95       59.70     23.57 o
   1  12  13      127.39      163.07     19.32 o
   2  12  13       21.51        0.00     24.51 o
   3  12  13      279.73      356.15     32.05 o
   4  12  13        9.56       -5.50     26.24 o
   5  12  13       50.10       62.37     29.54 o
  -5  13  13       48.17       14.61     33.46 o
  -4  13  13       56.91       27.18     33.15 o
  -3  13  13       24.72       29.22     28.12 o
  -2  13  13      147.62      124.11     29.22 o
  -1  13  13       71.78      101.49     21.99 o
   1  13  13      365.23      315.93     28.59 o
   2  13  13       29.06       25.45     25.61 o
   3  13  13      540.46      541.37     38.65 o
   5  13  13      134.59      159.30     53.10 o
  -5  14  13       26.18       34.88     35.19 o
  -4  14  13        0.73      -13.67     32.83 o
  -3  14  13      127.76      161.34     40.06 o
  -2  14  13        5.28      -27.18     27.18 o
  -1  14  13       43.42       80.91     25.14 o
   0  14  13        0.07       12.25     20.89 o
   1  14  13      146.44      144.06     28.75 o
   2  14  13       22.37       24.82     26.24 o
   3  14  13      154.75      158.99     29.69 o
   4  14  13        0.25       22.47     29.54 o
  -5  15  13      120.19      180.04     38.80 o
  -4  15  13       42.77       -0.16     35.51 o
  -3  15  13      418.68      426.69     48.86 o
  -2  15  13       55.13       50.27     29.38 o
  -1  15  13      359.02      377.04     30.48 o
   0  15  13        6.29       16.50     21.68 o
   2  15  13      240.31      199.68     30.79 o
   4  15  13       81.16       82.95     31.42 o
  -4  16  13        1.06       36.60     34.72 o
  -3  16  13      521.65      492.83     88.45 o
  -2  16  13       41.06       72.27     36.76 o
  -1  16  13      331.36      302.74     38.18 o
   1  16  13      187.34      215.07     31.42 o
   2  16  13       80.10       55.46     30.16 o
   3  16  13       71.22       23.72     42.10 o
  -3  17  13       38.35       56.40     36.29 o
  -2  17  13      379.80      336.36     48.54 o
  -1  17  13        7.96       26.08     34.25 o
   0  17  13      185.90      294.09     39.90 o
   1  17  13        6.54      -10.68     28.12 o
   2  17  13        0.10       39.28     29.69 o
   3  17  13        0.86       15.24     29.22 o
  -2  18  13       41.73       29.06     35.82 o
  -1  18  13      907.17     1158.78     63.63 o
   0  18  13      110.43      217.59     60.48 o
   1  18  13      963.57     1097.67     95.99 o
   2  18  13      127.30       93.79     37.55 o
  -7   0  14      172.69      235.02     46.82 o
  -6   0  14      373.53      367.62     38.49 o
  -5   0  14      927.06      863.75     50.12 o
  -4   0  14     1401.12     1112.91     51.53 o
  -3   0  14     1105.33      878.51     36.13 o
  -2   0  14     2860.45     2004.31     77.14 o
  -1   0  14     3484.04     4173.10    141.55 o
   0   0  14     1885.19     2402.72     88.13 o
   1   0  14     3219.97     4288.88    162.91 o
   2   0  14     1825.38     1408.11     67.55 o
   3   0  14     1291.87     1105.68     57.50 o
   4   0  14      214.20      258.90     33.31 o
   5   0  14      455.60      414.44     51.69 o
   6   0  14        7.94       24.19     35.03 o
   7   0  14       84.62       98.66     36.92 o
  -7   1  14       42.25       41.47     31.11 o
  -6   1  14        1.88      -10.84     21.52 o
  -5   1  14       16.06       23.09     17.28 o
  -4   1  14       20.88       38.33     17.60 o
  -2   1  14       17.10       20.89     17.44 o
  -1   1  14       13.82        4.40     18.70 o
   0   1  14      197.21      275.24     21.52 o
   1   1  14       17.64       10.37     17.75 o
   2   1  14        9.52        4.56     18.70 o
   3   1  14        5.19        2.83     18.70 o
   5   1  14      183.46      212.87     23.41 o
   6   1  14       17.32       46.97     26.39 o
   7   1  14       21.97       53.41     36.45 o
  -7   2  14       11.66       62.37     25.61 o
  -6   2  14       39.37       52.31     21.84 o
  -5   2  14       11.08       12.88     20.89 o
  -3   2  14      225.07      331.33     18.85 o
  -2   2  14       64.26       83.42     20.42 o
  -1   2  14        0.61       21.52     19.48 o
   0   2  14      811.81     1220.84     38.96 o
   1   2  14       35.78       43.99     17.75 o
   2   2  14      635.09      544.67     28.44 o
   4   2  14      797.29      750.32     34.09 o
   5   2  14       65.45       80.91     20.89 o
   6   2  14      322.84      404.69     95.52 o
  -7   3  14      122.40       91.12     26.55 o
  -6   3  14       44.41       65.98     22.47 o
  -5   3  14      139.75      119.08     23.72 o
  -4   3  14       10.09        1.26     21.52 o
  -3   3  14      185.87      217.59     16.81 o
  -2   3  14      190.03      223.56     18.22 o
  -1   3  14      131.85      101.33     19.95 o
   0   3  14     1181.80     1848.31     51.06 o
   1   3  14      165.86      161.97     18.70 o
   2   3  14      957.02      784.72     33.46 o
   3   3  14      108.28      135.11     22.78 o
   4   3  14      635.81      613.95     31.11 o
   5   3  14        3.39        4.08     19.95 o
   6   3  14      302.79      310.12     29.06 o
  -7   4  14        3.25       36.60     26.55 o
  -6   4  14      211.10      174.23     25.45 o
  -4   4  14      884.14      791.32     36.60 o
  -2   4  14     1776.51     1393.49     42.73 o
  -1   4  14      283.40      233.61     21.21 o
   0   4  14     1806.30     2615.43     66.77 o
   1   4  14      239.33      235.97     19.64 o
   2   4  14     1159.85      907.58     36.45 o
   3   4  14       75.56       62.84     20.27 o
   4   4  14      390.78      305.72     24.98 o
   5   4  14        0.12        4.87     19.95 o
   6   4  14      114.58      104.16     23.41 o
  -7   5  14       27.29       -0.31     25.14 o
  -6   5  14       17.42       20.74     23.72 o
  -5   5  14       27.49       41.47     23.41 o
  -2   5  14      207.56      279.80     37.39 o
  -1   5  14       13.77       41.95     18.70 o
   1   5  14       82.38       76.04     18.07 o
   2   5  14       23.50       15.24     19.01 o
   3   5  14       66.83       46.35     20.27 o
   5   5  14       57.47       59.23     20.74 o
   6   5  14       24.73       49.64     27.34 o
  -7   6  14       46.98       52.47     26.39 o
  -6   6  14      198.20      204.39     27.81 o
  -5   6  14       14.06       22.62     23.57 o
  -4   6  14      526.62      515.29     32.36 o
  -3   6  14       18.31        8.80     19.01 o
  -2   6  14     1146.78      946.23     34.25 o
  -1   6  14       65.00       70.38     18.85 o
   0   6  14      870.74     1275.20     39.75 o
   1   6  14       89.79       76.35     17.75 o
   2   6  14      873.86      796.19     34.72 o
   4   6  14      253.12      347.35     25.29 o
   5   6  14       60.53       72.11     21.84 o
   6   6  14       80.34       31.42     34.09 o
  -7   7  14       69.61       92.69     27.81 o
  -6   7  14       19.43      -24.35     24.35 o
  -5   7  14      163.81      118.14     25.92 o
  -4   7  14       31.44       52.00     24.51 o
  -3   7  14      723.54      837.04     32.83 o
  -2   7  14       48.34       31.42     19.64 o
  -1   7  14      849.35     1073.79     36.76 o
   0   7  14      415.70      584.42     26.71 o
   1   7  14     1140.69     1086.83     41.79 o
   2   7  14      164.86      117.98     21.21 o
   3   7  14      900.20      741.99     34.56 o
   4   7  14       92.76      157.42     22.78 o
   5   7  14       86.85       79.96     21.99 o
   6   7  14       26.71       46.35     27.02 o
  -6   8  14      111.46       76.82     31.58 o
  -5   8  14        1.82      -23.88     23.88 o
  -4   8  14      351.50      315.15     32.21 o
  -3   8  14      188.63      210.36     27.18 o
  -2   8  14      610.13      539.96     27.65 o
  -1   8  14       37.46        9.11     19.17 o
   1   8  14       66.98       60.33     21.52 o
   2   8  14      111.03      114.06     22.47 o
   3   8  14       20.87       32.36     20.42 o
   5   8  14        1.43      -22.94     22.94 o
   6   8  14       37.26       37.55     25.29 o
  -6   9  14       21.61       30.63     29.69 o
  -5   9  14       66.88       42.10     26.24 o
  -4   9  14       19.30       41.32     27.18 o
  -2   9  14      461.36      410.35     25.76 o
  -1   9  14      267.91      251.05     22.78 o
   0   9  14     1608.63     2190.63     63.31 o
   1   9  14      137.42      177.84     20.58 o
   2   9  14      719.95      603.74     31.73 o
   4   9  14      318.97      306.98     33.31 o
   5   9  14      343.51      313.73     28.44 o
   6   9  14       76.87       63.63     25.61 o
  -6  10  14       10.93       31.58     38.18 o
  -5  10  14        1.75       17.44     28.91 o
  -4  10  14       33.69       -8.80     32.21 o
  -3  10  14      116.97      174.07     29.54 o
  -2  10  14       10.33      -21.37     21.37 o
  -1  10  14        4.47       21.21     21.68 o
   1  10  14       33.97        3.14     17.75 o
   2  10  14       67.81       67.71     21.37 o
   3  10  14       54.44       47.29     24.67 o
   4  10  14      301.55      318.29     27.18 o
   5  10  14       64.51       73.37     28.91 o
  -6  11  14       25.45       -2.20     30.32 o
  -5  11  14       16.52       20.89     27.18 o
  -4  11  14       10.60       12.88     27.65 o
  -2  11  14       99.02       81.69     21.37 o
  -1  11  14        3.42       16.18     21.05 o
   0  11  14      390.67      629.66     34.41 o
   1  11  14        0.83      -17.91     18.85 o
   2  11  14       85.28       47.92     20.89 o
   5  11  14      166.63      179.88     32.21 o
  -5  12  14      400.69      406.42     47.13 o
  -4  12  14        3.06      -25.61     28.44 o
  -2  12  14        0.32       -9.58     25.45 o
  -1  12  14      186.42      171.40     24.82 o
   0  12  14        6.12       -5.18     23.57 o
   1  12  14       29.91       58.91     26.24 o
   2  12  14       16.51      -11.31     25.14 o
   3  12  14       25.08       42.57     27.34 o
   5  12  14       74.57       64.73     31.42 o
  -5  13  14       68.65       55.61     30.63 o
  -4  13  14      192.33      204.08     34.25 o
  -2  13  14      409.68      338.71     31.58 o
  -1  13  14       36.75       26.71     24.98 o
   1  13  14        3.08       -0.47     25.45 o
   2  13  14      467.91      495.66     36.45 o
   4  13  14      342.56      347.98     36.45 o
  -5  14  14       10.99      -35.98     35.98 o
  -4  14  14       20.67       19.95     33.93 o
  -2  14  14        0.36        0.63     26.39 o
  -1  14  14       29.48       18.07     25.29 o
   0  14  14        0.11       34.25     22.47 o
   1  14  14        1.56       -9.43     26.24 o
   2  14  14       15.58        4.40     27.81 o
  -4  15  14       33.76       62.68     45.09 o
  -3  15  14      444.25      378.62     43.20 o
  -2  15  14       24.31      -38.02     38.02 o
  -1  15  14      350.64      331.01     39.75 o
   0  15  14        5.04      -15.40     23.09 o
   1  15  14      142.48      216.33     31.58 o
   2  15  14       15.04       -9.43     28.28 o
  -3  16  14        0.12      -39.12     39.12 o
  -2  16  14       32.70       -8.95     34.72 o
  -1  16  14      261.25      257.02     46.97 o
   0  16  14       18.98       -8.48     27.65 o
   1  16  14      232.18      174.07     31.73 o
   2  16  14      197.15      101.33     31.89 o
   3  16  14      131.53      145.16     31.73 o
  -2  17  14      127.10       87.19     37.86 o
  -1  17  14      126.11      157.10     45.25 o
   0  17  14       50.58      119.55     36.29 o
   1  17  14      166.99      177.84     35.82 o
   2  17  14      124.20      106.04     32.52 o
  -1  18  14      149.79       93.63     58.91 o
  -7   1  15        6.36       11.78     30.63 o
  -6   1  15      207.98      243.67     27.02 o
  -5   1  15       37.27       64.41     22.94 o
  -4   1  15      162.19      154.90     21.37 o
  -3   1  15       21.33        0.63     16.50 o
  -2   1  15       89.06       95.52     19.32 o
  -1   1  15       76.24       59.54     18.85 o
   0   1  15        1.17      -17.28     17.28 o
   1   1  15        2.03       19.95     16.81 o
   2   1  15      134.46      137.15     21.37 o
   3   1  15        5.57       34.56     19.95 o
   5   1  15        9.57      -20.58     20.58 o
   6   1  15      152.87      161.03     44.30 o
  -7   2  15       69.63       58.91     26.39 o
  -6   2  15       11.53        6.60     23.57 o
  -5   2  15      259.91      184.59     26.08 o
  -3   2  15      205.72      218.21     17.91 o
  -1   2  15      145.36      154.12     19.95 o
   0   2  15      359.57      498.17     24.98 o
   2   2  15      214.20      190.56     22.47 o
   3   2  15       18.43       16.97     19.64 o
   5   2  15        0.07      -18.07     20.74 o
   6   2  15      114.97      156.63     34.56 o
  -6   3  15        2.00      -12.73     23.88 o
  -5   3  15       56.40       22.78     23.72 o
  -3   3  15      104.10      125.05     19.48 o
  -2   3  15       74.13       86.25     17.60 o
  -1   3  15       29.37       23.57     18.38 o
   0   3  15      255.54      407.05     26.71 o
   2   3  15      223.84      192.14     22.47 o
   4   3  15       53.84       39.43     21.37 o
   5   3  15       22.58       36.13     21.21 o
   6   3  15       20.59       58.91     27.02 o
  -7   4  15       12.14       31.58     26.55 o
  -6   4  15        3.90       -6.28     24.98 o
  -5   4  15       94.01       78.55     24.19 o
  -3   4  15       45.17       32.36     18.70 o
  -2   4  15        0.77       35.98     20.58 o
  -1   4  15      115.84      105.26     19.32 o
   1   4  15       70.23       75.57     19.17 o
   2   4  15        2.49      -19.01     19.01 o
   3   4  15       93.38       86.41     21.21 o
   4   4  15       60.41       64.25     21.68 o
   5   4  15       33.89       -0.79     21.37 o
   6   4  15       16.18       66.14     36.92 o
  -7   5  15      116.49      158.52     29.85 o
  -6   5  15      242.96      287.65     30.95 o
  -5   5  15        2.61       11.78     23.25 o
  -4   5  15      169.82      164.49     25.92 o
  -2   5  15      338.92      258.28     22.78 o
  -1   5  15      598.56      590.08     27.18 o
   0   5  15      432.10      596.36     27.02 o
   1   5  15      359.15      345.62     25.29 o
   2   5  15      288.60      214.44     23.72 o
   3   5  15       68.68      101.17     21.84 o
   4   5  15       88.90      118.30     22.47 o
   5   5  15      221.90      207.22     25.45 o
   6   5  15       68.10       59.86     27.81 o
  -6   6  15       31.71       69.60     26.55 o
  -5   6  15      624.91      648.83     36.29 o
  -3   6  15      447.17      453.55     25.92 o
  -2   6  15      520.53      493.14     26.24 o
  -1   6  15      271.87      234.40     21.84 o
   0   6  15      244.90      389.77     23.72 o
   2   6  15      676.97      567.77     30.95 o
   3   6  15       26.79       13.82     20.27 o
   4   6  15      130.72      126.31     24.82 o
   5   6  15       69.90       31.26     22.94 o
   6   6  15       34.68       14.77     28.91 o
  -6   7  15       15.94       24.51     26.55 o
  -5   7  15        0.14        4.40     24.67 o
  -4   7  15      159.76      231.88     27.65 o
  -2   7  15      247.65      188.52     22.62 o
  -1   7  15       91.24       84.99     20.11 o
   1   7  15       15.57       39.90     21.37 o
   2   7  15      233.47      239.89     24.51 o
   4   7  15      206.57      276.97     26.08 o
   5   7  15       16.75       23.88     23.09 o
   6   7  15       58.64       62.21     24.51 o
  -6   8  15      238.27      256.08     46.35 o
  -5   8  15        4.18      -25.14     25.14 o
  -4   8  15      287.68      291.58     31.89 o
  -3   8  15       24.29       31.42     24.98 o
  -2   8  15      371.81      329.13     25.14 o
  -1   8  15       27.43       36.76     20.42 o
   0   8  15      503.66      841.75     32.68 o
   1   8  15       14.92       11.47     21.84 o
   2   8  15      120.63      104.94     22.47 o
   3   8  15        7.73        9.43     20.27 o
   4   8  15       30.78       24.67     23.41 o
   5   8  15        5.59        2.83     30.01 o
  -6   9  15       22.45       -7.86     33.93 o
  -5   9  15       70.48      103.22     28.44 o
  -3   9  15      333.50      348.45     30.48 o
  -2   9  15       57.51       58.28     20.74 o
  -1   9  15      435.62      453.08     26.39 o
   0   9  15        8.45       10.21     22.62 o
   1   9  15      228.14      293.78     29.22 o
   2   9  15       15.73       11.94     20.89 o
   4   9  15       38.34       64.41     25.14 o
   5   9  15        8.97      -22.78     22.78 o
  -6  10  15        0.75      -29.38     29.38 o
  -5  10  15        0.51      -29.54     29.54 o
  -3  10  15        5.65       25.45     27.49 o
  -2  10  15       12.71        2.67     21.68 o
  -1  10  15       63.59       33.93     22.31 o
   0  10  15       16.28       34.56     23.41 o
   1  10  15       24.90       16.65     21.05 o
   2  10  15       32.16       -7.38     20.89 o
   4  10  15       12.32       25.61     22.94 o
   5  10  15        5.90      -19.95     28.28 o
  -5  11  15      171.18      144.69     38.18 o
  -4  11  15      228.29      283.41     40.69 o
  -3  11  15      219.36      236.75     29.54 o
  -2  11  15      319.54      230.00     27.02 o
  -1  11  15      810.38      846.31     34.56 o
   0  11  15      361.10      595.89     34.41 o
   1  11  15      539.22      673.65     67.87 o
   2  11  15      210.51      163.70     24.04 o
   3  11  15      127.63      167.00     29.85 o
   4  11  15       67.04      109.97     30.16 o
   5  11  15       41.16       34.88     30.16 o
  -5  12  15        1.20        0.47     29.38 o
  -4  12  15       57.89       55.14     31.73 o
  -3  12  15       18.30        3.30     33.62 o
  -2  12  15       35.85       10.68     26.39 o
  -1  12  15        0.52      -23.72     23.72 o
   0  12  15       95.70      132.12     25.76 o
   1  12  15        0.06      -25.14     25.14 o
   2  12  15       51.02       54.83     27.81 o
   3  12  15       13.59       29.69     28.59 o
   4  12  15        8.79      -28.75     28.75 o
  -5  13  15      294.11      238.17     37.86 o
  -3  13  15      856.74      790.54     52.31 o
  -2  13  15       92.79      106.36     28.28 o
  -1  13  15      388.22      539.80     42.57 o
   0  13  15       67.85       40.22     25.29 o
   1  13  15      490.11      630.92     49.96 o
   2  13  15        3.26      -27.49     27.96 o
   3  13  15      364.08      486.39     47.60 o
   4  13  15       13.66       13.67     29.69 o
  -4  14  15      131.62      100.07     34.56 o
  -3  14  15       25.84       26.86     36.13 o
  -2  14  15      159.17      103.84     37.08 o
  -1  14  15       35.88       35.19     26.71 o
   0  14  15        8.01       28.12     29.22 o
   1  14  15       78.31       84.68     30.32 o
   2  14  15      160.65      205.33     33.31 o
  -3  15  15       84.30      139.51     39.28 o
  -2  15  15        2.07        7.54     35.19 o
  -1  15  15      361.94      242.88     38.96 o
   0  15  15       87.57      144.53     41.16 o
   1  15  15       70.47       93.00     40.69 o
   2  15  15       96.66       87.19     31.89 o
  -3  16  15        0.08       76.35     51.22 o
  -2  16  15       76.39       50.27     36.76 o
  -1  16  15        3.14      -30.79     48.54 o
   0  16  15        0.50       35.19     29.85 o
   1  16  15       15.51       -2.04     29.85 o
   2  16  15       14.79      -21.84     29.69 o
  -1  17  15       29.07       -8.01     34.88 o
   0  17  15      135.29      182.87     95.20 o
  -7   0  16        5.53      136.36     68.50 o
  -6   0  16        5.79      -14.61     43.52 o
  -5   0  16        7.78        1.57     40.22 o
  -3   0  16        1.98      -16.97     21.99 o
  -2   0  16      748.82      708.84     53.73 o
  -1   0  16       86.26       95.36     27.65 o
   0   0  16      517.33      822.27     44.46 o
   1   0  16      156.58      124.27     39.75 o
   2   0  16      604.80      459.68     41.00 o
   3   0  16       82.17       67.40     30.32 o
   4   0  16       38.52       18.07     30.16 o
   5   0  16      188.48      200.93     47.29 o
   6   0  16        0.47       12.41     52.47 o
  -7   1  16       31.23       66.14     32.21 o
  -6   1  16       50.90       17.12     31.26 o
  -5   1  16       30.79        9.90     22.94 o
  -4   1  16      530.23      707.12     38.96 o
  -3   1  16       69.65       54.51     16.34 o
  -2   1  16      932.36      790.22     31.73 o
  -1   1  16        0.89        1.26     18.70 o
   0   1  16      799.70     1108.51     37.08 o
   1   1  16      102.54       94.73     27.96 o
   2   1  16       87.91      103.69     21.68 o
   4   1  16      108.30       90.65     22.62 o
   5   1  16       22.33       16.34     22.94 o
   6   1  16       35.71       30.16     30.01 o
  -7   2  16        1.22        8.01     31.26 o
  -6   2  16      660.40      711.04     48.23 o
  -5   2  16        0.52        5.81     23.57 o
  -4   2  16      683.28      847.09     42.42 o
  -3   2  16        0.39        9.27     19.79 o
  -2   2  16      632.37      616.31     28.91 o
  -1   2  16        0.76      -17.60     18.70 o
   0   2  16      590.14      876.94     33.15 o
   1   2  16       41.77       19.79     26.55 o
   2   2  16       39.34       22.31     20.58 o
   3   2  16      132.10      187.42     23.88 o
   4   2  16        7.71       15.40     21.21 o
   5   2  16       20.19       37.70     22.94 o
   6   2  16        6.77       13.35     32.21 o
  -6   3  16       57.92      110.13     27.18 o
  -5   3  16       87.82       64.73     25.61 o
  -4   3  16       48.70       49.96     25.29 o
  -3   3  16      100.00      129.14     21.52 o
  -2   3  16      107.93       66.30     20.58 o
  -1   3  16      368.45      361.49     23.88 o
   0   3  16      148.52      211.46     21.21 o
   1   3  16      185.82      182.40     25.14 o
   2   3  16      134.35      115.78     22.62 o
   3   3  16       59.83       57.97     21.52 o
   5   3  16       79.93       36.92     23.41 o
   6   3  16       27.31       -5.81     40.53 o
  -6   4  16        6.72       14.77     26.71 o
  -5   4  16        0.01      -25.14     25.14 o
  -4   4  16       77.72       73.68     26.71 o
  -2   4  16      134.67       99.29     21.21 o
  -1   4  16      107.35      145.79     21.05 o
   0   4  16       38.79       68.81     19.64 o
   1   4  16      106.21       93.95     28.44 o
   2   4  16        3.53        7.86     20.58 o
   4   4  16       13.75       53.10     23.57 o
   5   4  16       19.66       -2.36     23.25 o
   6   4  16       22.75       29.54     23.57 o
  -6   5  16       30.85      -12.10     27.18 o
  -5   5  16      140.13      167.47     29.69 o
  -4   5  16       98.62      139.82     28.28 o
  -3   5  16      125.11      116.41     21.99 o
  -2   5  16      121.32       57.03     21.05 o
  -1   5  16      172.56      183.97     21.84 o
   0   5  16      136.97      213.97     21.52 o
   1   5  16       60.96       95.83     28.44 o
   2   5  16        7.96       -6.76     20.27 o
   3   5  16        8.05        0.63     20.74 o
   4   5  16        0.22      -15.24     33.78 o
   5   5  16        0.32       -6.44     23.41 o
  -6   6  16       20.18      -11.63     27.81 o
  -5   6  16        0.00       -1.26     32.05 o
  -3   6  16        2.98       -3.93     23.72 o
  -2   6  16       17.50       38.02     20.42 o
  -1   6  16        2.08        8.64     19.79 o
   0   6  16        1.17       -3.46     19.17 o
   1   6  16       14.56        2.83     27.65 o
   2   6  16       22.80      -15.08     20.74 o
   3   6  16       32.96       38.33     21.68 o
   4   6  16        3.44       -4.24     21.84 o
   5   6  16        0.02       17.60     23.88 o
  -6   7  16       87.19       43.20     29.69 o
  -5   7  16        7.49       20.11     26.24 o
  -3   7  16      174.80      152.86     26.39 o
  -2   7  16      117.35       93.95     21.68 o
  -1   7  16       12.03       -2.36     19.95 o
   0   7  16       33.60       52.47     23.25 o
   1   7  16       30.11       27.96     29.22 o
   2   7  16       96.44       68.97     22.15 o
   4   7  16        0.07      -22.15     22.15 o
   5   7  16       51.65       41.32     27.18 o
  -6   8  16       52.28       84.99     38.96 o
  -5   8  16        0.23      -16.02     26.86 o
  -4   8  16        2.80      -17.60     25.29 o
  -3   8  16        9.95       -8.48     24.51 o
  -2   8  16       12.14       -5.97     20.89 o
  -1   8  16       95.25       63.00     21.21 o
   0   8  16       15.77       -0.31     22.78 o
   1   8  16       36.32       64.57     29.06 o
   2   8  16       20.35      -13.51     20.89 o
   3   8  16        5.89        6.28     21.99 o
   4   8  16        6.71      -23.09     23.09 o
   5   8  16        4.33      -31.73     31.73 o
  -5   9  16        0.02      -20.74     27.49 o
  -4   9  16       43.00       16.18     28.91 o
  -3   9  16      122.97      173.91     28.12 o
  -2   9  16        1.06       -2.98     20.58 o
  -1   9  16        0.59       41.79     20.74 o
   0   9  16        7.37       31.73     23.57 o
   1   9  16      106.64      102.59     23.57 o
   2   9  16      175.89      160.87     24.04 o
   3   9  16      189.25      256.70     27.18 o
   4   9  16        7.29       36.45     24.35 o
   5   9  16       14.98        8.01     24.35 o
  -5  10  16       89.56       57.97     32.21 o
  -4  10  16        4.50      -15.24     29.54 o
  -3  10  16       63.17       52.00     26.71 o
  -2  10  16        2.55      -21.68     21.68 o
  -1  10  16       49.60       26.08     37.55 o
   0  10  16        4.60      -19.32     22.94 o
   1  10  16        2.31       22.62     21.68 o
   2  10  16       61.80       32.99     27.02 o
   4  10  16        3.86       10.21     28.91 o
  -5  11  16       21.27      -14.77     28.91 o
  -4  11  16       90.17       65.35     36.13 o
  -2  11  16      198.95      185.22     28.59 o
  -1  11  16       90.82       44.46     25.14 o
   0  11  16      172.38      234.87     28.12 o
   1  11  16       23.24       27.34     21.99 o
   2  11  16       13.32       -5.50     27.65 o
   4  11  16       63.93      116.41     31.73 o
  -4  12  16       33.12       42.73     33.15 o
  -3  12  16        0.28       -7.07     34.56 o
  -2  12  16      199.06      140.45     29.06 o
  -1  12  16        3.57      -10.84     25.61 o
   1  12  16        0.79      -27.65     27.65 o
   2  12  16      243.10      192.76     32.83 o
   3  12  16        0.12       41.47     30.79 o
  -4  13  16        2.72       34.41     33.31 o
  -2  13  16       27.67        4.40     35.35 o
  -1  13  16      167.27      170.93     33.62 o
   0  13  16        0.99       -6.76     31.73 o
   2  13  16       20.63       15.87     30.01 o
   3  13  16       89.05       38.33     43.83 o
  -3  14  16      130.86      137.62     39.43 o
  -2  14  16       36.04       16.50     35.66 o
  -1  14  16      198.65      227.33     38.02 o
   0  14  16       30.05        9.58     31.42 o
   1  14  16      204.44      170.93     33.78 o
   2  14  16       56.89       70.85     32.52 o
   3  14  16       77.14       38.65     31.89 o
  -3  15  16      159.15      115.63     84.68 o
  -2  15  16      215.43      174.54     61.74 o
  -1  15  16       58.46        6.60     35.35 o
   0  15  16       77.33      128.82     33.46 o
   1  15  16       47.45       43.36     35.35 o
   2  15  16       81.13       14.77     40.06 o
  -1  16  16       80.07       56.09     53.41 o
   0  16  16        6.01       -5.18     30.32 o
   1  16  16      207.83      201.88     35.03 o
  -6   1  17       14.87       25.76     32.83 o
  -5   1  17      115.49       76.67     37.23 o
  -3   1  17      532.33      615.21     27.65 o
  -2   1  17       17.38        3.77     20.42 o
  -1   1  17      693.05      775.46     41.16 o
   0   1  17       53.58       90.96     20.89 o
   1   1  17      779.18      777.18     45.25 o
   2   1  17        2.84      -17.12     21.05 o
   3   1  17      531.24      509.48     40.69 o
   4   1  17       15.59       29.85     22.94 o
   5   1  17      254.14      276.19     39.12 o
  -6   2  17        6.00       45.72     33.62 o
  -5   2  17       43.49       24.19     25.76 o
  -4   2  17        3.80      -12.73     24.51 o
  -3   2  17      102.99      162.76     22.78 o
  -2   2  17      120.36      119.24     22.15 o
  -1   2  17      650.94      728.48     31.26 o
   1   2  17      733.86      790.38     45.87 o
   2   2  17      327.69      306.03     27.02 o
   3   2  17      441.57      446.80     29.85 o
   4   2  17      166.40      186.64     30.01 o
   5   2  17      346.08      326.14     31.89 o
  -6   3  17       46.03       34.56     33.46 o
  -5   3  17      119.95       88.61     27.81 o
  -4   3  17      204.87      234.55     30.01 o
  -3   3  17       60.70       72.58     21.52 o
  -2   3  17      336.98      344.05     27.18 o
  -1   3  17      326.89      354.58     24.98 o
   1   3  17      153.89      208.16     31.42 o
   2   3  17      320.88      295.67     26.55 o
   3   3  17       37.07       11.94     21.37 o
   5   3  17        0.24      -28.44     28.44 o
  -6   4  17      115.21      104.47     29.54 o
  -5   4  17       11.76        9.43     27.49 o
  -4   4  17       83.91       24.98     26.55 o
  -3   4  17      315.39      349.71     30.01 o
  -2   4  17      224.42      201.25     23.25 o
  -1   4  17      109.75      127.10     21.84 o
   1   4  17      100.55       95.99     30.01 o
   2   4  17      138.10      123.33     23.57 o
   4   4  17       38.21       13.20     23.57 o
   5   4  17       35.55        7.38     24.35 o
  -6   5  17        1.78       -8.33     27.81 o
  -5   5  17       24.60        8.48     28.59 o
  -4   5  17        2.55      -26.86     26.86 o
  -3   5  17        2.66       33.78     24.82 o
  -2   5  17       82.77       69.28     21.84 o
  -1   5  17      354.03      348.14     25.29 o
   0   5  17      425.05      545.14     32.21 o
   1   5  17      284.14      361.65     55.77 o
   2   5  17       89.67       40.38     21.99 o
   3   5  17       68.56       86.88     23.25 o
   4   5  17      356.71      298.49     41.16 o
   5   5  17        0.06       -0.31     24.35 o
  -6   6  17       54.70       41.16     29.22 o
  -5   6  17       21.01       20.42     29.54 o
  -4   6  17        0.49      -20.27     27.02 o
  -3   6  17       23.33       18.54     24.82 o
  -2   6  17       13.67      -16.02     20.89 o
  -1   6  17        6.49       11.63     20.58 o
   0   6  17        3.04       -2.36     22.94 o
   1   6  17        4.67      -10.53     28.12 o
   2   6  17        5.25       -2.36     20.89 o
   3   6  17        0.66       -8.80     21.84 o
   4   6  17        1.94       12.88     24.04 o
   5   6  17       34.32       30.79     32.68 o
  -5   7  17      139.60      142.81     32.36 o
  -4   7  17        4.62      -10.05     28.44 o
  -3   7  17      271.75      252.93     28.91 o
  -2   7  17       47.87       14.30     21.37 o
  -1   7  17        8.70        8.80     20.74 o
   0   7  17      126.18      179.41     25.92 o
   1   7  17        5.04      -27.96     27.96 o
   2   7  17        3.09       -8.95     21.68 o
   3   7  17        0.03      -22.47     22.47 o
   4   7  17       48.06       12.57     24.51 o
   5   7  17        2.98      -39.43     39.43 o
  -5   8  17        0.01      -30.32     30.32 o
  -4   8  17        0.94       -2.98     29.69 o
  -3   8  17       34.07       17.60     25.76 o
  -2   8  17        0.31      -20.58     20.58 o
  -1   8  17       31.96      -20.42     20.42 o
   0   8  17        1.16       11.78     23.25 o
   1   8  17       33.56       38.02     30.01 o
   2   8  17       10.57       -8.33     22.47 o
   3   8  17       19.43       59.86     26.55 o
   4   8  17        5.05        6.76     24.51 o
  -5   9  17      123.68      134.01     33.31 o
  -4   9  17       64.02       51.06     31.58 o
  -2   9  17      160.05      138.41     23.25 o
  -1   9  17       86.29       61.90     33.62 o
   1   9  17       24.04       42.89     22.47 o
   2   9  17      314.23      253.72     32.21 o
   3   9  17       17.33       -0.94     24.67 o
  -5  10  17       92.40       72.74     35.51 o
  -4  10  17       22.26       16.02     31.42 o
  -3  10  17      334.69      380.50     41.95 o
  -2  10  17       28.36       17.12     29.22 o
  -1  10  17      367.25      445.07     33.62 o
   0  10  17        9.54       42.73     35.98 o
   1  10  17      369.90      432.03     33.15 o
   2  10  17        0.20      -23.57     23.57 o
   3  10  17      220.17      157.10     27.02 o
   4  10  17        0.06       27.18     31.26 o
  -4  11  17       98.27      133.22     46.66 o
  -3  11  17      128.84      104.63     42.10 o
  -2  11  17      258.24      178.94     32.83 o
  -1  11  17      488.68      520.16     34.72 o
   1  11  17      346.86      448.84     41.47 o
   2  11  17      425.98      387.26     62.68 o
   3  11  17      205.15      240.21     38.18 o
  -4  12  17      104.23      139.04     38.96 o
  -3  12  17       22.31       51.69     45.25 o
  -2  12  17       30.13        8.95     34.25 o
  -1  12  17       10.26      -26.24     32.68 o
   0  12  17        2.60       -1.41     31.89 o
   1  12  17        2.98       -0.16     28.91 o
   2  12  17        9.27       -8.01     30.16 o
   3  12  17        0.43       38.96     31.11 o
  -3  13  17        6.78       77.61     37.39 o
  -2  13  17       84.18       48.39     35.66 o
  -1  13  17       67.97       38.65     33.93 o
   0  13  17       15.14       15.87     33.62 o
   1  13  17       59.42       42.89     42.73 o
   2  13  17        1.63      -19.17     30.16 o
  -2  14  17      118.12      115.16     37.70 o
  -1  14  17       34.64      -41.95     41.95 o
   1  14  17       28.13       14.30     31.73 o
   2  14  17      299.57      192.45     50.90 o
  -1  15  17      165.51      105.42     56.71 o
   0  15  17       33.84       71.95     53.26 o
  -6   0  18       15.50        2.51     47.92 o
  -5   0  18       48.17       67.87     50.12 o
  -4   0  18       84.44      142.18     49.02 o
  -3   0  18      119.33      186.01     74.31 o
  -2   0  18      107.03       76.35     31.26 o
  -1   0  18       88.80       55.46     30.48 o
   0   0  18      196.78      369.66    145.32 o
   1   0  18      122.63      104.16     58.28 o
   2   0  18       46.82       98.82     39.28 o
   3   0  18      102.49       78.24     34.09 o
   4   0  18       15.77      -45.72     50.12 o
   5   0  18      168.31      223.71     45.72 o
  -6   1  18       16.34      -28.12     33.62 o
  -5   1  18       25.07      -15.24     49.64 o
  -4   1  18        0.14        7.54     31.89 o
  -2   1  18       11.02        8.64     21.68 o
  -1   1  18        0.09      -20.74     20.74 o
   0   1  18       49.64       70.07     31.11 o
   1   1  18       26.56       41.32     29.69 o
   2   1  18      164.77      117.36     23.88 o
   4   1  18       78.83       57.97     25.29 o
   5   1  18        2.95      -17.91     24.67 o
  -6   2  18        6.80       -6.28     34.09 o
  -5   2  18       17.38       51.06     35.35 o
  -2   2  18        2.01       12.73     21.37 o
  -1   2  18       33.92       56.09     23.41 o
   0   2  18       19.05       21.99     30.63 o
   1   2  18      163.04      223.40     33.46 o
   2   2  18       12.17      -16.97     21.84 o
   3   2  18      184.13      184.28     28.91 o
   4   2  18       15.18       21.99     24.35 o
   5   2  18       33.27       47.92     25.76 o
  -6   3  18       12.18       47.92     34.56 o
  -5   3  18       51.32       44.77     34.56 o
  -4   3  18       82.66       63.63     28.44 o
  -3   3  18        2.77       17.12     25.29 o
  -1   3  18       14.11        9.43     21.21 o
   1   3  18       97.98       76.51     34.09 o
   2   3  18      106.69      122.85     24.35 o
   3   3  18      191.18      218.21     26.71 o
   4   3  18       31.16      -19.79     24.04 o
   5   3  18      236.20      196.06     41.16 o
  -5   4  18      108.16       73.84     30.95 o
  -4   4  18       11.19       37.39     28.28 o
  -3   4  18      251.23      313.73     30.32 o
  -2   4  18        0.32      -16.65     27.18 o
  -1   4  18      407.95      452.45     28.75 o
   0   4  18        6.86       17.44     30.16 o
   1   4  18      270.97      353.01     43.05 o
   2   4  18       15.21        4.87     22.47 o
   4   4  18        8.61      -13.67     24.82 o
   5   4  18       18.83       25.92     35.66 o
  -5   5  18        0.19      -29.54     29.54 o
  -3   5  18        3.53       42.10     26.24 o
  -2   5  18       53.65       44.46     22.31 o
  -1   5  18        3.48      -21.05     21.05 o
   0   5  18      105.63      151.76     32.52 o
   1   5  18        0.02      -28.44     28.44 o
   2   5  18      180.95      143.75     34.41 o
   3   5  18        0.13       -3.61     23.09 o
   4   5  18       66.93       60.96     25.29 o
  -5   6  18        0.90      -32.21     32.21 o
  -4   6  18        7.07      -28.91     28.91 o
  -3   6  18       23.42        3.93     32.83 o
  -2   6  18        0.77       -8.80     21.52 o
  -1   6  18       19.58       36.60     22.94 o
   0   6  18        1.59      -28.75     28.75 o
   1   6  18       13.03       -6.76     29.06 o
   2   6  18       25.27        5.34     22.47 o
   3   6  18        5.83       27.65     24.04 o
  -5   7  18       35.45       21.21     31.73 o
  -4   7  18        0.06       16.65     30.79 o
  -3   7  18       26.15       15.40     33.46 o
  -2   7  18       53.02       47.92     22.47 o
  -1   7  18       29.31       20.74     24.67 o
   1   7  18       10.76      -30.95     33.46 o
   2   7  18       40.26       50.74     23.88 o
   3   7  18        8.04       49.96     25.76 o
   4   7  18       87.19      106.52     27.18 o
  -5   8  18      107.40       89.55     32.99 o
  -4   8  18       30.00       93.79     32.99 o
  -3   8  18       74.92       93.48     35.66 o
  -2   8  18       76.56       39.59     25.29 o
  -1   8  18      513.29      557.87     34.41 o
   0   8  18       38.68       61.43     31.73 o
   1   8  18      223.61      277.13     27.81 o
   2   8  18       57.82       39.43     24.35 o
   4   8  18        2.44      -24.82     24.82 o
  -4   9  18      203.17      274.77     36.29 o
  -3   9  18        8.99       24.04     35.03 o
  -2   9  18      117.29      140.92     28.44 o
  -1   9  18        0.25      -24.98     24.98 o
   0   9  18        0.12        9.90     31.58 o
   1   9  18        8.83      -23.09     23.09 o
   2   9  18       89.61       73.37     25.61 o
   3   9  18       21.05       47.29     27.18 o
  -4  10  18       67.87        8.33     32.36 o
  -2  10  18       73.37       88.13     35.51 o
  -1  10  18       22.86        2.20     26.24 o
   0  10  18        9.77       24.19     32.05 o
   1  10  18        0.31       29.54     24.67 o
   2  10  18        7.14      -13.67     24.82 o
   3  10  18        5.84        9.74     30.95 o
  -4  11  18       15.43       63.47     38.02 o
  -2  11  18       73.37       52.31     35.82 o
  -1  11  18        1.25        2.98     26.86 o
   0  11  18      140.62      149.40     36.45 o
   1  11  18        6.02       -9.11     30.01 o
   2  11  18        8.53      -26.71     31.26 o
   3  11  18        1.17       49.17     48.70 o
  -3  12  18       53.11       79.34     57.19 o
  -2  12  18      290.30      262.52     48.39 o
  -1  12  18        1.74      -39.90     39.90 o
   1  12  18        0.11       23.41     33.31 o
   2  12  18      140.38      122.23     33.93 o
  -2  13  18       80.23      -16.02     37.23 o
  -1  13  18       76.78       42.10     52.16 o
   0  13  18       64.18       74.00     56.56 o
   1  13  18      143.09      133.54     33.78 o
  -1  14  18        0.56      -22.15     49.80 o
   0  14  18       31.43       21.68     35.03 o
  -5   1  19      188.27      206.43     40.06 o
  -4   1  19       19.61       83.58     36.29 o
  -3   1  19      206.99      250.89     38.18 o
  -2   1  19       27.29       42.26     22.15 o
  -1   1  19      158.25      145.79     23.41 o
   0   1  19       16.74       -4.24     30.32 o
   1   1  19        4.09       56.71     30.48 o
   2   1  19       46.31       15.87     23.72 o
   4   1  19       31.41       12.10     25.61 o
  -5   2  19       69.15       56.56     36.13 o
  -4   2  19        3.01       -6.60     34.56 o
  -2   2  19       14.07       13.51     22.31 o
  -1   2  19       51.38       20.11     21.37 o
   0   2  19        0.28      -30.32     30.32 o
   1   2  19        0.05      -19.01     30.01 o
   2   2  19       17.54      -22.78     22.78 o
   4   2  19       16.36       37.70     25.92 o
  -5   3  19        6.44        3.46     35.98 o
  -4   3  19        0.43        6.91     34.72 o
  -2   3  19        4.04      -15.87     21.84 o
  -1   3  19      137.18      140.92     27.18 o
   0   3  19       36.06        0.16     39.28 o
   1   3  19       30.41       61.43     31.42 o
   2   3  19        3.23       -5.34     23.25 o
   3   3  19        0.28      -12.88     24.04 o
   4   3  19        0.64      -25.29     25.29 o
  -5   4  19        4.04      -20.74     35.82 o
  -4   4  19        0.10       28.12     30.48 o
  -3   4  19      203.07      205.02     40.22 o
  -2   4  19        0.83      -21.84     21.84 o
  -1   4  19       71.69       68.65     25.92 o
   0   4  19       75.47      100.55     33.78 o
   1   4  19      117.27      137.62     41.63 o
   2   4  19        0.14      -10.84     23.72 o
   3   4  19       31.76       19.01     25.14 o
   4   4  19       35.91       61.74     27.02 o
  -5   5  19        9.91      -26.39     30.95 o
  -4   5  19        8.46       37.86     30.95 o
  -3   5  19        3.41      -32.99     32.99 o
  -2   5  19       18.01        7.23     25.92 o
  -1   5  19       19.27      -14.30     24.98 o
   0   5  19        9.85      -11.78     30.79 o
   1   5  19       24.80       -0.94     30.95 o
   2   5  19      219.75      181.30     27.65 o
   3   5  19       57.80       74.31     26.08 o
   4   5  19      167.78      147.99     28.59 o
  -5   6  19       39.85       57.19     32.83 o
  -4   6  19      215.67      263.62     35.66 o
  -3   6  19        0.07       39.75     35.03 o
  -2   6  19      159.50      157.26     25.14 o
  -1   6  19       40.45        8.80     25.76 o
   1   6  19       13.49       -5.18     31.58 o
   2   6  19       22.96       38.02     25.14 o
   3   6  19       19.40       53.89     26.39 o
  -4   7  19       15.69       36.29     32.52 o
  -3   7  19       84.33       72.58     36.60 o
  -2   7  19        1.54       25.29     26.86 o
  -1   7  19      171.46      256.86     30.79 o
   0   7  19       12.89       27.81     38.33 o
   1   7  19      421.49      493.30     34.56 o
   2   7  19        8.21       28.12     25.29 o
   3   7  19      328.54      335.57     44.15 o
  -4   8  19       46.50       -3.14     34.88 o
  -3   8  19      178.12      227.33     40.06 o
  -2   8  19      154.48      205.33     37.70 o
  -1   8  19      236.98      279.48     38.33 o
   0   8  19      278.81      430.30     41.32 o
   1   8  19      211.81      205.18     28.75 o
   2   8  19      196.64      148.30     28.12 o
   3   8  19       80.52       81.54     27.02 o
  -4   9  19       11.17       -9.90     32.52 o
  -3   9  19       97.28      127.10     38.65 o
  -2   9  19       49.79       60.48     43.83 o
  -1   9  19      116.52       97.25     35.35 o
   0   9  19       47.68       86.72     38.49 o
   1   9  19       57.80       63.00     35.98 o
   2   9  19       40.80       20.74     26.08 o
   3   9  19       19.65       -6.28     26.08 o
  -3  10  19        4.65        9.43     35.98 o
  -2  10  19      126.31       42.89     35.98 o
  -1  10  19       43.37       16.81     33.93 o
   0  10  19      262.48      362.91     42.10 o
   1  10  19       30.85       -0.16     25.45 o
   2  10  19      112.96       34.25     32.52 o
  -3  11  19       42.30        6.60     49.64 o
  -2  11  19       17.24      -28.91     41.32 o
  -1  11  19       11.00       10.21     44.15 o
   0  11  19       16.42        1.73     35.19 o
   1  11  19        3.50      -27.18     31.58 o
   2  11  19       48.23        6.44     32.52 o
  -2  12  19       10.83       -0.79     35.98 o
  -1  12  19        2.03      -21.37     51.69 o
   0  12  19       66.62       79.02     50.74 o
   1  12  19       38.03       38.96     40.69 o
  -4   0  20      130.32      101.64     58.60 o
  -3   0  20      537.09      527.71     67.08 o
  -2   0  20       85.94       96.62     35.35 o
  -1   0  20     1074.18      892.18    109.19 o
   0   0  20        4.87      -40.38     44.62 o
   1   0  20      836.93     1208.74     86.41 o
   2   0  20        3.46        2.20     37.86 o
   3   0  20      409.00      435.33     67.55 o
  -4   1  20        1.88       25.14     38.18 o
  -3   1  20      192.95      201.25     39.90 o
  -2   1  20       29.02       32.52     23.88 o
  -1   1  20       30.03       -0.63     32.83 o
   0   1  20      117.62      168.10     35.82 o
   1   1  20      114.31       35.98     37.23 o
   2   1  20       98.25       93.32     28.91 o
   3   1  20       96.26       63.63     27.02 o
  -4   2  20       43.88       29.69     43.20 o
  -3   2  20      206.87      231.73     40.38 o
  -2   2  20       26.59      -10.68     23.88 o
  -1   2  20      109.09       67.87     34.41 o
   0   2  20       17.24      -11.31     32.36 o
   1   2  20       52.18       28.91     33.78 o
   2   2  20        2.56      -24.51     24.51 o
   3   2  20        1.50        0.47     25.45 o
  -4   3  20        3.14       29.22     37.08 o
  -3   3  20        0.80       -4.24     34.88 o
  -2   3  20       30.73       36.92     24.35 o
  -1   3  20       84.07       19.79     34.09 o
   0   3  20      123.24      198.89     51.22 o
   1   3  20       31.16      -10.21     33.31 o
   2   3  20      116.54      122.54     37.55 o
   3   3  20        0.44      -19.95     25.61 o
  -4   4  20       42.91       50.12     38.65 o
  -3   4  20        6.55       15.71     36.60 o
  -2   4  20       89.43       90.65     25.61 o
  -1   4  20        5.13       -2.83     42.42 o
   0   4  20       84.50      110.60     48.07 o
   1   4  20        0.01      -30.79     33.46 o
   2   4  20       50.88       44.62     25.76 o
   3   4  20        0.88      -23.72     25.76 o
  -3   5  20        5.32       19.79     36.60 o
  -2   5  20       37.57       17.60     31.89 o
  -1   5  20        2.94       14.45     34.56 o
   0   5  20       34.81       46.66     59.86 o
   1   5  20        8.42      -33.46     33.46 o
   2   5  20        5.67        4.71     25.76 o
   3   5  20       23.15       18.85     31.11 o
  -4   6  20      152.29       90.49     57.81 o
  -3   6  20       50.66       32.21     36.92 o
  -2   6  20      113.08       86.88     36.29 o
  -1   6  20      190.95      198.11     48.39 o
   0   6  20        5.74        2.67     37.23 o
   1   6  20      189.93      168.73     28.44 o
   2   6  20        6.53      -16.97     43.36 o
   3   6  20      158.89      199.36     54.67 o
  -2   7  20      494.78      409.56     44.93 o
  -1   7  20       36.37       35.66     35.35 o
   0   7  20      483.31      638.93     68.34 o
   1   7  20        0.01      -19.48     25.29 o
   2   7  20      230.06      135.26     28.44 o
  -3   8  20       12.91       94.26     59.54 o
  -2   8  20       33.36       45.25     46.66 o
  -1   8  20       10.08        5.34     41.16 o
   0   8  20      149.51      194.02     38.65 o
   1   8  20        8.51      -17.12     26.71 o
   2   8  20       16.67      -26.24     26.24 o
  -3   9  20        0.13      -21.99     50.74 o
  -2   9  20        0.16      -45.40     45.40 o
  -1   9  20      163.86      175.64     40.06 o
   0   9  20       48.15        9.74     34.72 o
   2   9  20       44.53       40.06     27.34 o
  -2  10  20       23.94      -34.56     34.56 o
  -1  10  20       47.57       75.09     52.16 o
   0  10  20       15.42      -34.56     34.56 o
   1  10  20       59.00       21.37     44.77 o
  -4   1  21        0.32       25.76     38.65 o
  -3   1  21        0.29       44.46     38.49 o
  -2   1  21        9.15      -21.68     28.75 o
  -1   1  21        6.56      -34.25     34.88 o
   0   1  21       22.60       56.56     36.45 o
   1   1  21        2.72      -34.88     34.88 o
   2   1  21       67.01       50.90     30.63 o
   3   1  21       11.08       11.00     28.59 o
  -4   2  21       50.61      145.16     49.33 o
  -3   2  21       31.48      -25.29     37.39 o
  -2   2  21      124.50       47.76     30.32 o
  -1   2  21        0.27      -35.51     35.51 o
   0   2  21      102.23      203.76     60.17 o
   1   2  21       26.75      -33.62     35.19 o
   2   2  21      177.62      140.61     28.91 o
  -3   3  21       17.08       -9.58     37.23 o
  -2   3  21       77.60       24.51     36.76 o
  -1   3  21      279.49      279.80     52.63 o
   0   3  21       88.25       87.98     37.70 o
   1   3  21       77.90       86.41     37.39 o
   2   3  21        2.93        5.34     26.24 o
  -3   4  21        2.46      -16.81     36.29 o
  -2   4  21      116.83       79.49     37.55 o
  -1   4  21        6.15       64.25     37.39 o
   0   4  21      330.99      435.02     54.67 o
   1   4  21        5.58      -32.83     35.82 o
   2   4  21      105.68       99.45     28.75 o
  -3   5  21       18.54       21.05     37.70 o
  -2   5  21       24.95      -35.82     35.82 o
  -1   5  21      233.59      211.77     40.69 o
   0   5  21       10.94      -29.85     35.98 o
   1   5  21       52.14       50.59     27.65 o
   2   5  21       85.86       18.07     34.09 o
  -3   6  21       69.77      156.47     57.66 o
  -2   6  21       44.74       61.58     55.77 o
  -1   6  21       18.70        7.38     44.15 o
   0   6  21        6.43      -35.51     35.51 o
   1   6  21        2.11      -16.02     26.55 o
   2   6  21       44.14       31.42     38.02 o
  -2   7  21      135.65      156.47     97.56 o
  -1   7  21       19.39      -17.44     40.22 o
   1   7  21       19.39       60.96     28.28 o
  -2   8  21        6.16        1.26     53.10 o
  -1   8  21       67.84       66.93     37.70 o
   0   8  21        3.78      -39.12     39.12 o
   1   8  21       31.65       28.59     27.81 o
  -1   0  22       74.85       57.66     70.85 o
   0   0  22       37.11      -28.12     53.41 o
   1   0  22       57.71       21.84     53.41 o
  -1   1  22        6.15      -35.82     35.82 o
   0   1  22      153.59      211.46     41.79 o
   1   1  22       17.76      -33.46     33.46 o
  -1   2  22        1.27       -3.61     36.92 o
   0   2  22        8.36      -16.50     37.39 o
   1   2  22       15.97       23.72     27.65 o
  -2   3  22      139.50        1.73     77.45 o
  -1   3  22      529.42      603.11     78.71 o
   0   3  22       99.34      136.52     39.75 o
   1   3  22      440.93      553.00     57.66 o
  -1   4  22       27.44      -36.60     36.60 o
   0   4  22       46.69       25.61     43.83 o
   1   4  22       58.06       42.89     28.12 o
  -1   5  22       53.58       58.91     41.95 o
   0   5  22      106.81      144.38     56.40 o
 
